# Supplementary material for: 4-[(1,3-Thia­zol-2-yl)sulfamo­yl]phenyl 2,2,2-trifluoro­acetate
Source: Acta Crystallogr Sect E Struct Rep Online. 2012 Mar 24;68(Pt 4):o1156. doi: 10.1107/S1600536812011683 (PMC3344099; doi:10.1107/S1600536812011683)
Supplement: Supplementary file 2 [file e-68-o1156-Isup2.hkl]

# 
# h,k,l, Fc-squared, Fo-squared, sigma(Fo-squared) and status flag 
# 
data_I
_shelx_title '  P21/n' 
_shelx_refln_list_code          4 
_shelx_F_calc_maximum      192.21 
_exptl_crystal_F_000       712.00 
_reflns_d_resolution_high  0.7681 
 
loop_ 
 _symmetry_equiv_pos_as_xyz 
 'x, y, z' 
 'x+1/2, -y+1/2, z+1/2' 
 '-x, -y, -z' 
 '-x-1/2, y-1/2, -z-1/2' 
 
_cell_length_a     8.7498 
_cell_length_b    14.4343 
_cell_length_c    10.7225 
_cell_angle_alpha  90.000 
_cell_angle_beta   96.749 
_cell_angle_gamma  90.000 
 
_shelx_F_squared_multiplier     1.000 
 
loop_ 
 _refln_index_h 
 _refln_index_k 
 _refln_index_l 
 _refln_F_squared_calc 
 _refln_F_squared_meas 
 _refln_F_squared_sigma 
 _refln_observed_status 
   2   0   0     1190.32     1064.57     28.39 o 
   4   0   0      637.59      936.57     23.86 o 
   6   0   0       30.63       32.17     11.32 o 
   8   0   0     2057.06     1946.57     78.36 o 
  10   0   0       99.14       90.47     11.42 o 
   1   1   0     2081.64     2826.13     14.43 o 
   2   1   0      729.40      596.71      9.64 o 
   3   1   0     4003.20     3564.53     34.91 o 
   4   1   0      143.95      147.44      5.27 o 
   5   1   0      351.79      366.41     13.94 o 
   6   1   0      113.70      106.64      7.60 o 
   7   1   0     1229.05     1176.97     17.42 o 
   8   1   0      147.02      137.98      7.96 o 
   9   1   0        6.13       -4.37      4.37 o 
  10   1   0        0.05        0.28      7.45 o 
  11   1   0        0.07       -1.38      5.93 o 
   0   2   0    13543.32    11441.20     42.84 o 
   1   2   0     1339.01      928.77      8.19 o 
   2   2   0     1979.73     1720.13     11.96 o 
   3   2   0      774.31      702.88     14.36 o 
   4   2   0      872.34     1021.13     12.73 o 
   5   2   0     3863.67     3749.31     40.91 o 
   6   2   0      392.46      343.53      9.77 o 
   7   2   0       60.11       49.13      3.89 o 
   8   2   0      156.85      139.68      6.27 o 
   9   2   0       63.09       78.22      8.73 o 
  10   2   0        1.21       -5.64      5.64 o 
  11   2   0        1.17        2.55     11.81 o 
   1   3   0     9963.48    10093.73     31.15 o 
   2   3   0    14898.63    15846.60     34.84 o 
   3   3   0     1988.75     1530.99     18.32 o 
   4   3   0     1003.91     1319.57     15.70 o 
   5   3   0       60.56       41.38      3.42 o 
   6   3   0       17.39       17.20      4.35 o 
   7   3   0       42.90       29.48      3.65 o 
   8   3   0       54.05       55.12      6.32 o 
   9   3   0       20.51       20.11      6.57 o 
  10   3   0       84.16       80.38     10.59 o 
  11   3   0       29.85       26.03      9.29 o 
   0   4   0      279.07      351.57     10.91 o 
   1   4   0      670.72      918.58     10.84 o 
   2   4   0     6893.99     6933.41     25.78 o 
   3   4   0     6093.97     6761.17     51.61 o 
   4   4   0        0.16       10.50      2.13 o 
   5   4   0     2632.72     2784.34     24.40 o 
   6   4   0     1190.65     1142.30     22.35 o 
   7   4   0        2.90       -0.38      3.81 o 
   8   4   0      226.38      249.69     11.66 o 
   9   4   0       10.22       15.34      5.57 o 
  10   4   0        5.88        4.33      4.87 o 
  11   4   0        0.92       -0.19      7.17 o 
   1   5   0      198.51      178.32      5.44 o 
   2   5   0      310.68      455.16      7.29 o 
   3   5   0     1605.64     1389.30     12.95 o 
   4   5   0        2.80        6.41      1.69 o 
   5   5   0      179.71      146.25      6.78 o 
   6   5   0      609.05      577.90     13.78 o 
   7   5   0       41.76       51.95      4.94 o 
   8   5   0       24.58       23.24      4.70 o 
   9   5   0       16.55       17.67      5.99 o 
  10   5   0        0.03       11.57      5.84 o 
   0   6   0        5.91       79.01     15.34 o 
   1   6   0     3268.41     3058.14     25.45 o 
   2   6   0     1456.11     1544.52     14.41 o 
   3   6   0      952.61     1007.19     11.75 o 
   4   6   0      133.98      119.83      5.24 o 
   5   6   0        4.57        7.31      2.30 o 
   6   6   0      287.09      341.43     12.86 o 
   7   6   0      287.55      293.84     14.66 o 
   8   6   0       78.03       58.57      9.18 o 
   9   6   0       36.91       20.69      6.34 o 
  10   6   0        3.66        3.67      8.86 o 
   1   7   0       12.89       67.39      4.90 o 
   2   7   0      566.86      646.29     10.66 o 
   3   7   0      412.70      428.26      9.03 o 
   4   7   0      101.46      132.16      5.46 o 
   5   7   0      113.58      102.63      6.33 o 
   6   7   0      465.25      438.32     14.65 o 
   7   7   0        0.19        1.77      3.34 o 
   8   7   0       99.49      138.31     12.29 o 
   9   7   0       21.41        5.46      5.08 o 
  10   7   0        4.30       22.94      6.51 o 
   0   8   0      849.09      615.11     25.20 o 
   1   8   0     2570.49     2700.83     30.70 o 
   2   8   0       42.12       33.28      3.24 o 
   3   8   0      169.85      139.98      5.61 o 
   4   8   0      123.23      139.96      5.85 o 
   5   8   0       45.28       29.39      4.13 o 
   6   8   0      150.20      117.29      8.15 o 
   7   8   0      110.04      121.41     13.87 o 
   8   8   0       31.85       38.60      6.78 o 
   9   8   0        0.06       -0.19      4.64 o 
  10   8   0        0.92       15.26      7.17 o 
   1   9   0        3.75        8.83      2.55 o 
   2   9   0     2615.06     2608.63     26.72 o 
   3   9   0        2.78       13.91      3.34 o 
   4   9   0       15.06       21.09      3.21 o 
   5   9   0       40.17       60.44      6.63 o 
   6   9   0        0.70       21.38      5.87 o 
   7   9   0        9.82        2.20      3.59 o 
   8   9   0      150.24      137.13     13.53 o 
   9   9   0       41.42       41.36      8.48 o 
   0  10   0      317.23      294.06     21.41 o 
   1  10   0       61.96       74.98      6.28 o 
   2  10   0       13.08       16.50      3.75 o 
   3  10   0       43.41       47.01      5.45 o 
   4  10   0       44.59       45.76      5.52 o 
   5  10   0      570.84      526.25     17.77 o 
   6  10   0        4.44        1.51      4.15 o 
   7  10   0        7.03        4.89      6.29 o 
   8  10   0       27.27       27.37      6.23 o 
   9  10   0        5.26       -5.86      5.86 o 
   1  11   0       19.73       11.25      3.86 o 
   2  11   0     1109.43     1099.17     23.35 o 
   3  11   0      445.09      441.84     15.45 o 
   4  11   0       13.85       10.35      3.17 o 
   5  11   0       66.35       42.10      6.80 o 
   6  11   0       94.46       99.31     12.03 o 
   7  11   0      120.83      139.46     14.48 o 
   8  11   0        0.12        1.07      4.36 o 
   9  11   0        2.84        1.79      9.62 o 
   0  12   0      889.48      918.19     31.39 o 
   1  12   0       37.11       36.00      5.23 o 
   2  12   0        0.47        6.11      3.61 o 
   3  12   0       51.67       50.28      6.02 o 
   4  12   0      205.05      218.97     11.93 o 
   5  12   0       92.77       90.44      8.87 o 
   6  12   0       82.72       97.31     23.97 o 
   7  12   0        1.34        2.32      4.44 o 
   8  12   0       28.76       57.93      8.99 o 
   1  13   0       17.75       28.35      5.16 o 
   2  13   0        0.37        0.10      3.53 o 
   3  13   0      460.28      488.49     17.69 o 
   4  13   0      405.29      433.17     16.85 o 
   5  13   0        8.18        6.61      5.62 o 
   6  13   0        9.73       26.72      7.94 o 
   7  13   0       96.25      117.85     13.48 o 
   8  13   0        0.09       18.58      9.00 o 
   0  14   0      774.47      750.16     31.53 o 
   1  14   0       87.69       82.33      8.37 o 
   2  14   0        8.03        6.55      3.99 o 
   3  14   0       44.88       26.58      5.36 o 
   4  14   0       28.80       17.99      4.98 o 
   5  14   0       23.36       30.92      8.97 o 
   6  14   0        1.58       11.47      7.10 o 
   7  14   0        2.83        2.81      6.27 o 
   1  15   0      123.53      122.30      9.88 o 
   2  15   0      130.80      136.84     10.50 o 
   3  15   0      126.78      109.50      9.64 o 
   4  15   0       10.10       18.23      5.91 o 
   5  15   0        2.33        3.29      7.77 o 
   6  15   0       30.63       71.29     12.84 o 
   0  16   0      159.82      159.34     16.57 o 
   1  16   0       13.22       18.46      5.42 o 
   2  16   0        5.13       11.00      4.83 o 
   3  16   0        1.31        4.59      5.17 o 
   4  16   0       52.10       43.85      8.26 o 
   5  16   0        1.71       -6.74      6.74 o 
   1  17   0      181.24      187.76     12.87 o 
   2  17   0       35.54       23.75      7.10 o 
   3  17   0        6.51        2.89      5.08 o 
   4  17   0        0.52       -6.67     18.33 o 
   0  18   0        8.92       11.65     12.81 o 
   1  18   0        2.09        7.29      8.62 o 
   2  18   0       10.59       22.88      8.05 o 
   3  18   0        3.82        6.05      9.60 o 
 -11   0   1       29.05       27.47     11.17 o 
  -9   0   1        3.19       -6.21      9.59 o 
  -7   0   1     2188.99     1628.28    171.81 o 
  -5   0   1      469.00      355.44     24.26 o 
  -3   0   1     2427.70     2504.44     27.94 o 
  -1   0   1     3614.46     6312.16     52.53 o 
   1   0   1     1810.25     2474.87     27.15 o 
   3   0   1      513.78      595.66     18.13 o 
   5   0   1     3313.89     2243.17   1011.99 o 
   7   0   1       62.74       51.31     13.58 o 
   9   0   1       61.26       44.97      6.56 o 
  11   0   1      127.44      187.37     21.73 o 
 -11   1   1        0.18       -3.28      9.72 o 
 -10   1   1        1.42       -5.75      5.75 o 
  -9   1   1       28.19       20.87      5.42 o 
  -8   1   1       33.17       43.75      8.05 o 
  -7   1   1      429.78      319.87     19.75 o 
  -6   1   1       19.94       14.86      2.54 o 
  -5   1   1      395.23      370.11     13.54 o 
  -4   1   1     4383.71     4158.68     64.84 o 
  -3   1   1       47.75       95.95      3.56 o 
  -2   1   1     2109.18     2611.42     13.48 o 
  -1   1   1       39.77       94.95      2.33 o 
   0   1   1       37.52       53.30      3.31 o 
   1   1   1     1189.72     1638.83     18.86 o 
   2   1   1       51.81       10.44      1.64 o 
   3   1   1     2592.38     2253.16     27.71 o 
   4   1   1     2099.93     1941.43     22.23 o 
   5   1   1      318.13      382.41     19.09 o 
   6   1   1     1281.28     1269.38     21.23 o 
   7   1   1      118.94      108.45      6.72 o 
   8   1   1       17.49       18.78      3.93 o 
   9   1   1      114.38       97.73      6.51 o 
  10   1   1       13.09       10.74      4.30 o 
  11   1   1        5.29       -7.84      7.91 o 
 -11   2   1       23.77       14.75     10.28 o 
 -10   2   1       40.88       54.64      8.05 o 
  -9   2   1       28.40       26.24      5.96 o 
  -8   2   1        2.58        3.82      1.57 o 
  -7   2   1       77.32       69.68      4.15 o 
  -6   2   1      224.70      224.65      7.42 o 
  -5   2   1      636.63      702.06     10.10 o 
  -4   2   1       39.98       49.15      2.59 o 
  -3   2   1     1975.88     2276.59     15.91 o 
  -2   2   1     7870.24     7314.45     34.36 o 
  -1   2   1     4176.82     3275.24     19.18 o 
   1   2   1       47.01       94.12      3.73 o 
   2   2   1      159.21      181.98      4.70 o 
   3   2   1      104.39      181.72      6.20 o 
   4   2   1        1.31       24.29      2.90 o 
   5   2   1       28.23       12.51      3.24 o 
   6   2   1      961.24      938.51     18.44 o 
   7   2   1       20.10       13.05      2.96 o 
   8   2   1      187.13      159.64      7.41 o 
   9   2   1       51.37       33.76      5.32 o 
  10   2   1       10.00       28.98      7.93 o 
  11   2   1       36.99       40.40     11.15 o 
 -11   3   1        0.82        5.63      6.21 o 
 -10   3   1        0.50        5.60      6.31 o 
  -9   3   1      305.71      322.84     19.00 o 
  -8   3   1      126.56       99.46      4.72 o 
  -7   3   1      276.34      241.05      7.53 o 
  -6   3   1      436.53      375.40      9.12 o 
  -5   3   1      452.96      454.52      8.53 o 
  -4   3   1      287.00      358.24      7.07 o 
  -3   3   1      265.29      175.15      4.30 o 
  -2   3   1        0.96        3.07      1.15 o 
  -1   3   1      151.53      172.05      4.02 o 
   0   3   1      128.58      254.03      4.49 o 
   1   3   1    36943.76    41244.54    204.95 o 
   2   3   1     3708.99     2747.00     17.71 o 
   3   3   1     3427.92     3108.52     20.03 o 
   4   3   1      560.25      548.04     11.73 o 
   5   3   1      140.49      181.76      7.49 o 
   6   3   1        0.92        0.64      2.60 o 
   7   3   1        0.73        0.62      2.68 o 
   8   3   1      433.78      426.74     14.29 o 
   9   3   1      672.42      754.78     27.55 o 
  10   3   1       28.65       13.38      8.20 o 
  11   3   1       12.37       30.14     10.25 o 
 -11   4   1        4.13        2.38      6.29 o 
 -10   4   1       43.37       53.65      9.10 o 
  -9   4   1       87.05      127.66     12.63 o 
  -8   4   1       75.96       72.85      5.89 o 
  -7   4   1      299.17      338.46     10.02 o 
  -6   4   1      223.63      244.38      9.04 o 
  -5   4   1      343.87      356.77      9.07 o 
  -4   4   1      496.28      503.81      9.18 o 
  -3   4   1       35.63       32.27      2.25 o 
  -2   4   1     2279.21     1971.58     15.18 o 
  -1   4   1      341.77      405.48      6.76 o 
   0   4   1     1344.58     1394.58     12.84 o 
   1   4   1    10675.72    11476.28     91.96 o 
   2   4   1     5521.22     6795.47     51.90 o 
   3   4   1     2634.45     2708.57     29.95 o 
   4   4   1      289.93      379.24      8.94 o 
   5   4   1       33.07       25.33      2.88 o 
   6   4   1      303.04      278.00      9.54 o 
   7   4   1       32.99       14.21      3.37 o 
   8   4   1       16.20        5.89      2.74 o 
   9   4   1        2.44       16.52      6.06 o 
  10   4   1        0.03        9.31      7.61 o 
 -10   5   1       87.38      101.30     16.52 o 
  -9   5   1        0.93        3.06      5.44 o 
  -8   5   1       15.72       11.48      4.22 o 
  -7   5   1       57.67       62.59      5.36 o 
  -6   5   1        3.76        8.36      2.05 o 
  -5   5   1      565.23      565.93     10.98 o 
  -4   5   1     1239.32     1247.35     14.77 o 
  -3   5   1      792.47      911.86     11.25 o 
  -2   5   1     1551.43     1440.78     14.25 o 
  -1   5   1       80.52      116.46      4.10 o 
   0   5   1      578.74      605.58     12.06 o 
   1   5   1      329.93      312.29      7.17 o 
   2   5   1     1096.65      782.81      8.35 o 
   3   5   1     1577.58     1658.04     15.76 o 
   4   5   1     1721.15     1553.61     19.41 o 
   5   5   1       30.53       25.56      3.27 o 
   6   5   1      100.65       96.85      6.78 o 
   7   5   1      287.59      229.02     12.71 o 
   8   5   1      160.62      195.88     13.94 o 
   9   5   1        8.87        8.84      4.86 o 
  10   5   1       55.59       55.94     12.50 o 
 -10   6   1      101.16      115.29     12.94 o 
  -9   6   1        3.16       -4.04      7.95 o 
  -8   6   1      219.88      238.59     11.53 o 
  -7   6   1      250.80      242.49     10.59 o 
  -6   6   1      351.34      312.79     10.57 o 
  -5   6   1      313.81      307.82      9.10 o 
  -4   6   1        7.74       16.91      2.17 o 
  -3   6   1      499.19      630.45     10.03 o 
  -2   6   1      328.13      425.76      8.43 o 
  -1   6   1      114.81       88.43      3.90 o 
   0   6   1       34.98       14.19      2.17 o 
   1   6   1      145.71      130.71      5.27 o 
   2   6   1     1083.79     1069.21     12.35 o 
   3   6   1     2163.23     2092.38     24.91 o 
   4   6   1       14.61       19.58      4.42 o 
   5   6   1      313.18      314.42     10.98 o 
   6   6   1      195.13      180.86      9.20 o 
   7   6   1      114.14      106.44      9.18 o 
   8   6   1       10.04        2.32      6.68 o 
   9   6   1       24.70       40.62      7.44 o 
  10   6   1      115.06      165.74     19.63 o 
 -10   7   1        7.85       -5.49      6.71 o 
  -9   7   1        0.09       -1.37      4.89 o 
  -8   7   1       84.16       87.98     10.39 o 
  -7   7   1        2.15        1.25      3.72 o 
  -6   7   1      135.70      175.98      8.60 o 
  -5   7   1      778.39      746.44     16.41 o 
  -4   7   1       15.49       24.06      3.88 o 
  -3   7   1        0.65       12.77      2.11 o 
  -2   7   1     1292.94     1234.31     15.22 o 
  -1   7   1       14.29       20.26      1.66 o 
   0   7   1       12.62       28.76      3.50 o 
   1   7   1        2.16        2.22      1.92 o 
   2   7   1        2.05        8.28      1.89 o 
   3   7   1     4458.63     4662.58     31.36 o 
   4   7   1      602.22      609.89     12.85 o 
   5   7   1        0.28        0.98      2.72 o 
   6   7   1        7.70        5.38      2.81 o 
   7   7   1       13.18       19.54      4.51 o 
   8   7   1        4.81        2.68      4.02 o 
   9   7   1        1.92       -1.35      5.61 o 
  10   7   1        1.96        5.40      7.31 o 
 -10   8   1        0.44        6.86      5.91 o 
  -9   8   1        9.69       -0.40      4.69 o 
  -8   8   1       37.74       52.56      8.49 o 
  -7   8   1        4.16       14.46      6.86 o 
  -6   8   1      223.82      204.46     11.10 o 
  -5   8   1      101.16       76.63      6.51 o 
  -4   8   1       46.26       67.37      4.84 o 
  -3   8   1      245.77      216.48      7.21 o 
  -2   8   1      221.80      263.15      7.72 o 
  -1   8   1      240.08      199.03     12.96 o 
   0   8   1        0.18        4.34      2.58 o 
   1   8   1      656.47      607.48     24.02 o 
   2   8   1      494.28      493.32     11.05 o 
   3   8   1      196.79      220.46      6.31 o 
   4   8   1       82.22       69.81      5.99 o 
   5   8   1      322.15      316.67     10.30 o 
   6   8   1      179.51      166.54      9.04 o 
   7   8   1       39.47       29.22      5.87 o 
   8   8   1        5.27       10.14      4.81 o 
   9   8   1        4.41       16.00      7.52 o 
  10   8   1       12.36       24.34     12.40 o 
  -9   9   1       77.29       91.44     14.10 o 
  -8   9   1       24.77       28.04      5.40 o 
  -7   9   1       12.10       18.83      5.01 o 
  -6   9   1        1.18        0.71      5.06 o 
  -5   9   1      790.65      785.24     33.31 o 
  -4   9   1      548.50      488.11     12.24 o 
  -3   9   1      147.93      144.92      6.76 o 
  -2   9   1       38.56       25.17      3.02 o 
  -1   9   1        0.79        5.61      2.17 o 
   0   9   1       33.94       32.96      3.77 o 
   1   9   1       26.02       35.10      5.53 o 
   2   9   1      208.33      223.10      7.16 o 
   3   9   1      118.80      163.88      7.63 o 
   4   9   1      153.59      159.61      8.49 o 
   5   9   1        4.22        0.75      3.53 o 
   6   9   1       42.35       45.87      5.30 o 
   7   9   1      156.65      158.46     12.32 o 
   8   9   1       28.95       32.76      7.81 o 
   9   9   1       53.85       76.47     10.66 o 
  -9  10   1        7.48       -7.27      7.27 o 
  -8  10   1        4.42       -0.54      7.03 o 
  -7  10   1        1.20       -1.07      4.67 o 
  -6  10   1       15.60        8.36      5.11 o 
  -5  10   1        4.30        0.81      3.01 o 
  -4  10   1       17.40       11.31      3.23 o 
  -3  10   1       14.41       10.62      2.67 o 
  -2  10   1      908.53      878.10     34.32 o 
  -1  10   1       51.03       59.46      5.72 o 
   0  10   1      277.60      261.18     12.88 o 
   1  10   1       10.47        9.36      3.12 o 
   2  10   1      129.32      123.94      7.72 o 
   3  10   1       34.37       23.89      4.22 o 
   4  10   1      477.09      475.82     12.59 o 
   5  10   1        6.60       10.89      3.13 o 
   6  10   1       62.46       79.33      9.20 o 
   7  10   1        2.98       -4.87      4.87 o 
   8  10   1       10.40       10.02      4.74 o 
   9  10   1        0.93        4.55      5.72 o 
  -9  11   1       16.97       12.37      7.48 o 
  -8  11   1        0.07        8.29      5.52 o 
  -7  11   1       16.75        6.54      4.59 o 
  -6  11   1        2.29       -4.84      5.02 o 
  -5  11   1        8.70       19.81      4.82 o 
  -4  11   1        0.21       -4.11      4.11 o 
  -3  11   1      115.76      142.07     10.61 o 
  -2  11   1       18.66        9.99      2.84 o 
  -1  11   1        0.09        2.44      3.16 o 
   0  11   1      517.31      535.43     16.18 o 
   1  11   1       95.07       82.72      6.73 o 
   2  11   1       30.84       32.41      3.33 o 
   3  11   1       79.85       76.76      6.70 o 
   4  11   1      174.93      197.14     11.34 o 
   5  11   1        9.17        1.68      5.18 o 
   6  11   1        0.39        8.88      5.92 o 
   7  11   1        2.42       -0.95      4.25 o 
   8  11   1       14.85       -5.51      5.51 o 
   9  11   1       68.33      118.27     18.06 o 
  -8  12   1        6.68       28.21      9.82 o 
  -7  12   1       35.16       37.37      7.54 o 
  -6  12   1       29.65       22.02      7.66 o 
  -5  12   1       25.96       21.16      4.92 o 
  -4  12   1        0.75        1.56      4.74 o 
  -3  12   1       24.20       16.00      4.59 o 
  -2  12   1      364.84      353.87     14.32 o 
  -1  12   1      304.89      312.29     13.45 o 
   0  12   1       22.93       19.86      4.12 o 
   1  12   1        0.71        0.16      3.31 o 
   2  12   1       65.42       54.18      6.17 o 
   3  12   1      526.25      481.77     16.38 o 
   4  12   1        1.41        4.71      4.05 o 
   5  12   1        0.82       16.49      6.69 o 
   6  12   1       94.51      108.38     13.78 o 
   7  12   1       43.00       79.32     10.56 o 
   8  12   1        0.20        1.93      6.50 o 
  -8  13   1        0.09       21.68      8.67 o 
  -7  13   1       21.28       46.21      8.53 o 
  -6  13   1       83.71       87.39     14.97 o 
  -5  13   1        1.11        0.37      6.79 o 
  -4  13   1      219.83      190.07     11.76 o 
  -3  13   1       76.64       59.35      6.37 o 
  -2  13   1        2.87        5.99      4.28 o 
  -1  13   1        3.46        3.40      3.38 o 
   0  13   1       25.78       26.59      4.93 o 
   1  13   1        3.04        8.10      3.83 o 
   2  13   1        0.05       -1.08      3.57 o 
   3  13   1        1.61        2.28      3.68 o 
   4  13   1      244.75      272.47     14.37 o 
   5  13   1        4.22        0.75      5.66 o 
   6  13   1        5.33        2.16      5.65 o 
   7  13   1        2.44        0.45      8.01 o 
   8  13   1        6.43       14.39      7.96 o 
  -7  14   1       12.03       17.42      7.87 o 
  -6  14   1        5.17        2.82      5.65 o 
  -5  14   1      114.88      115.12      9.82 o 
  -4  14   1        0.39        7.21      4.21 o 
  -3  14   1        0.34        3.52      4.61 o 
  -2  14   1       43.08       44.67      6.31 o 
  -1  14   1       72.92       64.64      7.37 o 
   0  14   1       90.15       62.28      8.29 o 
   1  14   1        9.82        2.29      4.06 o 
   2  14   1        2.99       -0.33      3.73 o 
   3  14   1      154.15      140.33     10.02 o 
   4  14   1       55.62       77.91     12.08 o 
   5  14   1        0.50       -0.79     12.88 o 
   6  14   1        0.55       -5.08      6.73 o 
   7  14   1        3.00       -7.77      8.27 o 
  -6  15   1        1.43       -7.31      7.31 o 
  -5  15   1        4.15        9.47      7.38 o 
  -4  15   1       55.66       48.74     11.43 o 
  -3  15   1        3.39       -3.59      4.32 o 
  -2  15   1       54.85       35.95      6.23 o 
  -1  15   1       41.60       35.08      5.92 o 
   0  15   1       33.17       25.51      7.10 o 
   1  15   1       30.12       28.65      5.39 o 
   2  15   1        9.80        1.85      5.44 o 
   3  15   1        1.21        0.84      5.73 o 
   4  15   1        6.76        2.65      6.39 o 
   5  15   1       35.37       26.69     22.22 o 
   6  15   1       14.17       27.58      9.84 o 
  -5  16   1        9.68        1.77      7.38 o 
  -4  16   1        0.18       -3.15      4.63 o 
  -3  16   1       87.18       84.93      8.98 o 
  -2  16   1       77.26       94.79      9.36 o 
  -1  16   1       46.29       51.72      7.15 o 
   0  16   1        3.78        6.67      4.22 o 
   1  16   1        0.14        1.91      3.91 o 
   2  16   1        1.74       -4.29      5.40 o 
   3  16   1        0.27       -5.20      5.20 o 
   4  16   1        0.00       -4.42     11.43 o 
   5  16   1      175.25      164.43     18.81 o 
  -4  17   1        2.93       -0.46      5.32 o 
  -3  17   1        0.02       -5.31      5.36 o 
  -2  17   1       60.51       39.18      6.85 o 
  -1  17   1       48.21       43.98      8.03 o 
   0  17   1       48.60       44.58      7.24 o 
   1  17   1       74.42       74.33     10.87 o 
   2  17   1       13.09        9.57      5.97 o 
   3  17   1        2.94        1.39      6.95 o 
   4  17   1        0.10       -4.48     15.78 o 
  -3  18   1       28.89       12.32      9.64 o 
  -2  18   1       34.02       33.28      7.76 o 
  -1  18   1       31.50       44.58      7.57 o 
   0  18   1        7.31       -1.49      6.04 o 
   1  18   1       15.01       25.27      8.82 o 
   2  18   1        7.21       15.80      6.84 o 
   3  18   1       12.80        2.12      5.55 o 
 -10   0   2       66.41       74.13     20.11 o 
  -8   0   2     1081.70      848.22     53.08 o 
  -6   0   2        0.10       -1.00      9.25 o 
  -4   0   2      515.58      517.93     31.52 o 
  -2   0   2       48.14       20.34      5.60 o 
   0   0   2    19252.26    19770.95    105.34 o 
   2   0   2    10346.63    11388.63     48.33 o 
   4   0   2      290.02      161.18     10.97 o 
   6   0   2       12.63       20.59      5.80 o 
   8   0   2       14.46        6.99      4.55 o 
  10   0   2       88.42       82.71     14.75 o 
 -11   1   2       71.58      106.45     13.75 o 
 -10   1   2       14.72       26.40      7.64 o 
  -9   1   2        3.12       -7.57      7.57 o 
  -8   1   2        0.54        2.64      7.25 o 
  -7   1   2      529.05      523.77     27.69 o 
  -6   1   2      393.21      334.34     12.23 o 
  -5   1   2      132.64      120.31      7.41 o 
  -4   1   2      518.59      611.60     17.31 o 
  -3   1   2     5974.99     6214.65     42.46 o 
  -2   1   2       30.36       20.61      1.63 o 
  -1   1   2    18677.85    17781.45     63.98 o 
   0   1   2     2241.73     2395.25     13.93 o 
   1   1   2     2237.67     1953.34      9.40 o 
   2   1   2      265.86      100.94      5.52 o 
   3   1   2      605.00      857.23     11.55 o 
   4   1   2       36.69       44.42      3.65 o 
   5   1   2        8.52        4.36      2.21 o 
   6   1   2       20.55       36.38      4.20 o 
   7   1   2     2400.91     2447.51     33.70 o 
   8   1   2        0.66       -0.38      3.82 o 
   9   1   2       35.10       40.59      6.40 o 
  10   1   2        0.37       -0.91      5.99 o 
 -11   2   2        0.43       -3.18      7.46 o 
 -10   2   2       14.36        5.41      5.66 o 
  -9   2   2       50.93       46.39      9.00 o 
  -8   2   2       22.17       20.08      4.97 o 
  -7   2   2       52.81       42.90      7.76 o 
  -6   2   2      377.11      397.81     14.82 o 
  -5   2   2      669.78      516.75     25.98 o 
  -4   2   2      368.81      270.15      9.22 o 
  -3   2   2       11.62       22.21      1.57 o 
  -2   2   2     2509.58     2521.79     16.38 o 
  -1   2   2     2267.37     2202.46     15.44 o 
   0   2   2      785.97     1190.97      8.90 o 
   1   2   2    11129.47    12859.02     51.38 o 
   2   2   2     2245.98     2122.18     21.13 o 
   3   2   2      698.39      752.57     31.57 o 
   4   2   2     4021.79     4086.66     37.79 o 
   5   2   2       88.40       50.02      5.20 o 
   6   2   2      490.99      445.04     14.69 o 
   7   2   2      353.61      328.71     13.90 o 
   8   2   2       36.88       34.43      5.77 o 
   9   2   2       40.80       30.79      5.87 o 
  10   2   2       31.50       37.30      8.58 o 
 -11   3   2       11.17        9.47     20.04 o 
 -10   3   2       29.34       20.52      8.79 o 
  -9   3   2      214.94      282.06     15.78 o 
  -8   3   2      281.62      304.67     18.80 o 
  -7   3   2      802.71      818.08     41.35 o 
  -6   3   2     1029.52      984.99     19.78 o 
  -5   3   2      608.83      603.77     13.32 o 
  -4   3   2        0.02        1.48      0.92 o 
  -3   3   2       91.58      138.26      3.50 o 
  -2   3   2     1311.60     1328.59     11.53 o 
  -1   3   2      138.15      168.28      5.35 o 
   0   3   2      510.44      931.07      9.62 o 
   1   3   2    27114.32    27439.25     92.79 o 
   2   3   2    12757.72    12398.13     97.57 o 
   3   3   2     1160.48     1104.71     18.97 o 
   4   3   2      232.38      220.34      8.31 o 
   5   3   2      580.82      554.11     15.84 o 
   6   3   2      480.37      442.57     16.53 o 
   7   3   2      182.89      201.49      9.61 o 
   8   3   2        0.94       -3.09      3.09 o 
   9   3   2       50.16       51.73      9.36 o 
  10   3   2       14.38       19.25      8.71 o 
 -11   4   2        1.29        8.02      6.98 o 
 -10   4   2        0.54        1.62      7.33 o 
  -9   4   2       55.77       74.83     12.66 o 
  -8   4   2        0.09       -1.49      7.74 o 
  -7   4   2      133.43      122.00      5.77 o 
  -6   4   2     1759.42     1693.43     36.54 o 
  -5   4   2     1213.56     1359.49     14.90 o 
  -4   4   2      290.38      239.05      5.52 o 
  -3   4   2      431.55      603.36      9.19 o 
  -2   4   2       58.11       65.64      3.17 o 
  -1   4   2      199.77      218.81      5.03 o 
   0   4   2      538.91      352.11      6.34 o 
   1   4   2     1897.12     1775.06     19.02 o 
   2   4   2      173.42      138.44      5.33 o 
   3   4   2       67.64      144.28      4.53 o 
   4   4   2     2461.19     2448.18     32.39 o 
   5   4   2      570.23      536.91     15.01 o 
   6   4   2      101.77      105.20      7.56 o 
   7   4   2       26.88       16.00      4.01 o 
   8   4   2      154.96      139.44     10.29 o 
   9   4   2       57.60       48.59      7.87 o 
  10   4   2        0.74        1.32      8.46 o 
 -10   5   2       36.45       37.01      7.92 o 
  -9   5   2      180.99      207.43     15.90 o 
  -8   5   2       32.45       26.16      3.80 o 
  -7   5   2        1.79        4.59      2.13 o 
  -6   5   2       17.10       12.05      2.62 o 
  -5   5   2      123.74      102.98      4.61 o 
  -4   5   2     2995.87     2958.29     22.46 o 
  -3   5   2      132.43      135.34      4.60 o 
  -2   5   2     2255.66     2381.78     19.25 o 
  -1   5   2     1213.42     1157.99     11.08 o 
   0   5   2      458.82      592.34     11.78 o 
   1   5   2     5085.29     4624.06     31.83 o 
   2   5   2      842.97     1005.99     13.45 o 
   3   5   2     3629.76     3737.88     43.84 o 
   4   5   2        1.04        9.51      2.57 o 
   5   5   2      247.68      235.75      7.99 o 
   6   5   2      412.59      417.21     12.97 o 
   7   5   2        7.23        9.45      3.04 o 
   8   5   2        5.85        0.62      3.85 o 
   9   5   2      256.25      281.46     13.86 o 
  10   5   2       11.26       12.37      8.46 o 
 -10   6   2        8.02        7.27     16.07 o 
  -9   6   2       27.84       11.18      9.84 o 
  -8   6   2        2.92       -3.59      3.59 o 
  -7   6   2      488.26      526.63     14.94 o 
  -6   6   2       55.73       45.67      3.95 o 
  -5   6   2      353.64      314.40      8.92 o 
  -4   6   2       36.06       27.01      2.80 o 
  -3   6   2      203.87      173.17      5.84 o 
  -2   6   2      111.41       87.32      4.17 o 
  -1   6   2     3571.17     3355.82     24.18 o 
   0   6   2      277.29      392.71     10.02 o 
   1   6   2      523.31      362.00      7.29 o 
   2   6   2       83.26      108.70      5.34 o 
   3   6   2     2897.67     3193.91     32.29 o 
   4   6   2     1170.58     1188.22     23.79 o 
   5   6   2       68.05       55.59      5.63 o 
   6   6   2        9.02       12.83      2.96 o 
   7   6   2       44.45       52.43      5.61 o 
   8   6   2        4.93       -0.92      3.48 o 
   9   6   2       54.50       42.24      7.85 o 
  10   6   2       28.15       47.39     11.69 o 
 -10   7   2        0.26       -3.54      6.71 o 
  -9   7   2        7.74       28.34      7.53 o 
  -8   7   2       71.34       49.10     11.11 o 
  -7   7   2       56.69       70.43      6.29 o 
  -6   7   2       59.79       67.91      5.43 o 
  -5   7   2        5.05        3.70      2.26 o 
  -4   7   2     2649.33     2515.33     38.70 o 
  -3   7   2        0.16        8.28      1.94 o 
  -2   7   2       80.28       89.70      5.57 o 
  -1   7   2     1109.42     1152.84     13.20 o 
   0   7   2      334.49      314.26     10.91 o 
   1   7   2        5.61        1.62      1.42 o 
   2   7   2     1126.61     1268.97     24.61 o 
   3   7   2      812.23      907.81     18.27 o 
   4   7   2      739.79      854.00     23.26 o 
   5   7   2      256.43      248.22     10.52 o 
   6   7   2      532.61      546.67     14.44 o 
   7   7   2       37.07       40.70      6.53 o 
   8   7   2       21.15       24.86      5.37 o 
   9   7   2        1.35       -7.17      7.25 o 
  10   7   2        5.74        2.21      7.10 o 
 -10   8   2       15.95       38.46     11.33 o 
  -9   8   2       80.83      102.76     31.85 o 
  -8   8   2       13.31       13.33      7.15 o 
  -7   8   2       78.13       75.62      9.00 o 
  -6   8   2        5.31       10.02      4.15 o 
  -5   8   2      440.28      423.82     12.86 o 
  -4   8   2       78.54       80.85      5.85 o 
  -3   8   2      357.35      374.95     11.52 o 
  -2   8   2     2142.89     2304.03     27.52 o 
  -1   8   2     4676.82     4351.43     44.11 o 
   0   8   2       64.72       57.76      5.77 o 
   1   8   2      248.13      293.73      7.57 o 
   2   8   2        4.58        9.39      2.13 o 
   3   8   2       49.46       36.30      4.93 o 
   4   8   2       53.27       72.22      7.82 o 
   5   8   2       52.23       30.54      2.79 o 
   6   8   2        4.80        2.07      2.04 o 
   7   8   2       34.69       29.28      6.23 o 
   8   8   2      130.23      147.69     18.98 o 
   9   8   2        5.14        8.79     21.73 o 
  -9   9   2       65.67       87.81     15.02 o 
  -8   9   2       68.26       76.93     19.77 o 
  -7   9   2      212.84      265.99     21.81 o 
  -6   9   2      105.18      109.63      7.68 o 
  -5   9   2      376.45      405.79     13.27 o 
  -4   9   2       65.02       74.63      5.95 o 
  -3   9   2        9.21       13.70      3.38 o 
  -2   9   2      129.66      131.70      5.91 o 
  -1   9   2     1208.66     1256.51     24.13 o 
   0   9   2      460.90      535.33     15.93 o 
   1   9   2      435.68      421.85      8.38 o 
   2   9   2      417.17      381.41      9.39 o 
   3   9   2      358.89      316.83      9.82 o 
   4   9   2        2.24        0.79      4.34 o 
   5   9   2        9.72       18.63      6.73 o 
   6   9   2      304.81      291.07     17.02 o 
   7   9   2       37.71       54.28      8.11 o 
   8   9   2       90.32       95.08      8.84 o 
   9   9   2       11.48        9.66     21.78 o 
  -9  10   2        0.06      -10.07     10.07 o 
  -8  10   2        2.60        4.59      6.11 o 
  -7  10   2        1.84        2.77      4.94 o 
  -6  10   2       67.03       75.37      8.50 o 
  -5  10   2     1211.48     1210.07     26.10 o 
  -4  10   2      283.03      274.49     12.48 o 
  -3  10   2      418.00      381.04     14.34 o 
  -2  10   2       20.34       20.23      2.54 o 
  -1  10   2      574.33      531.42     15.65 o 
   0  10   2        0.13        0.38      2.71 o 
   1  10   2      209.26      175.09      8.81 o 
   2  10   2        3.08       20.13      4.00 o 
   3  10   2      135.28      124.64      7.60 o 
   4  10   2      923.08      959.08     34.70 o 
   5  10   2      115.24      139.69     18.77 o 
   6  10   2       18.97       27.95      6.94 o 
   7  10   2        0.07        8.98      5.41 o 
   8  10   2       39.22       41.78      8.38 o 
   9  10   2       17.47       21.67      9.42 o 
  -9  11   2        0.88        2.16      7.68 o 
  -8  11   2        6.45       17.47      9.23 o 
  -7  11   2       16.51       22.16      6.20 o 
  -6  11   2      135.80      151.44     14.12 o 
  -5  11   2       45.63       42.36      5.20 o 
  -4  11   2      101.55       92.82      7.05 o 
  -3  11   2      640.80      632.52     19.08 o 
  -2  11   2       75.39       46.20      4.02 o 
  -1  11   2        6.22       14.24      4.58 o 
   0  11   2       51.20       62.77      6.21 o 
   1  11   2      205.09      204.87     10.16 o 
   2  11   2     1301.07     1215.65     27.81 o 
   3  11   2        0.15        6.43      3.31 o 
   4  11   2       59.19       55.39     10.25 o 
   5  11   2        4.16       -0.92      5.86 o 
   6  11   2        0.52        5.89      5.33 o 
   7  11   2        0.64        2.18      5.35 o 
   8  11   2        4.09        0.61      5.96 o 
  -8  12   2       50.14      107.71     23.78 o 
  -7  12   2        6.67       -3.07      4.72 o 
  -6  12   2       32.70       28.75      5.26 o 
  -5  12   2      101.18       94.92      8.62 o 
  -4  12   2      503.32      625.10     20.23 o 
  -3  12   2       92.13       67.42      4.62 o 
  -2  12   2      115.90      117.40      8.83 o 
  -1  12   2       66.99       71.91      6.89 o 
   0  12   2      562.59      574.73     17.79 o 
   1  12   2      179.80      176.42     10.01 o 
   2  12   2        0.57       -1.06      1.66 o 
   3  12   2        5.85       12.99      3.73 o 
   4  12   2      245.57      246.92     20.05 o 
   5  12   2       90.14      103.85     21.03 o 
   6  12   2        0.44        5.55      5.98 o 
   7  12   2        0.72       -2.62      6.02 o 
   8  12   2        0.00       -6.20      6.20 o 
  -8  13   2        1.29        5.06     13.11 o 
  -7  13   2      115.52       92.81     11.52 o 
  -6  13   2        0.84        2.96      3.96 o 
  -5  13   2       14.89       15.07      5.19 o 
  -4  13   2      193.96      185.65     11.80 o 
  -3  13   2      244.19      239.04     21.59 o 
  -2  13   2        7.11        1.53      3.52 o 
  -1  13   2      112.39      111.73      8.90 o 
   0  13   2       19.23       11.69      4.27 o 
   1  13   2        3.67       21.06      4.82 o 
   2  13   2        0.86        0.53      3.17 o 
   3  13   2        1.57       12.83      4.51 o 
   4  13   2        4.83        0.89      6.03 o 
   5  13   2       20.28        2.25     21.34 o 
   6  13   2       23.04       22.04      8.38 o 
   7  13   2       60.52       93.11     12.37 o 
  -7  14   2       50.40       71.01     12.04 o 
  -6  14   2       12.97       13.13      5.55 o 
  -5  14   2       34.01       40.35      7.29 o 
  -4  14   2       11.44       21.59      6.82 o 
  -3  14   2       10.65        2.08      4.76 o 
  -2  14   2      102.21      114.17      9.41 o 
  -1  14   2       31.36       18.26      4.58 o 
   0  14   2      654.09      656.12     20.83 o 
   1  14   2      907.97      976.94     25.16 o 
   2  14   2       39.44       24.28      6.46 o 
   3  14   2       83.89       79.34     12.38 o 
   4  14   2       35.25       26.55     12.47 o 
   5  14   2        0.34       -6.06      6.06 o 
   6  14   2        0.01       -8.31      8.31 o 
   7  14   2       14.03       18.78      7.59 o 
  -6  15   2        5.52       10.45      5.89 o 
  -5  15   2       31.91       31.50      7.39 o 
  -4  15   2        2.63        1.66      3.76 o 
  -3  15   2       40.21       34.50      6.35 o 
  -2  15   2        4.14        7.41      4.33 o 
  -1  15   2      168.11      153.86     11.08 o 
   0  15   2       94.81       79.94      8.25 o 
   1  15   2      118.46      121.00      9.79 o 
   2  15   2        0.81       -5.04      5.72 o 
   3  15   2        2.42        2.72      6.58 o 
   4  15   2       39.98       24.69      9.56 o 
   5  15   2        0.29       -4.04     16.55 o 
   6  15   2       15.30       27.09      9.93 o 
  -5  16   2       13.84        8.98      5.49 o 
  -4  16   2        1.89        2.21      5.81 o 
  -3  16   2        5.53       -4.36      4.36 o 
  -2  16   2      255.67      305.36     16.03 o 
  -1  16   2        7.55        8.72      6.79 o 
   0  16   2       16.97       20.09      5.73 o 
   1  16   2        7.80        6.80      4.29 o 
   2  16   2       22.84       32.35      8.07 o 
   3  16   2       22.46        9.13      7.04 o 
   4  16   2       96.13       71.74     13.70 o 
   5  16   2        4.34        2.91      6.85 o 
  -4  17   2        1.16        3.25      6.96 o 
  -3  17   2       13.30       11.14      4.84 o 
  -2  17   2        4.81       14.32      5.20 o 
  -1  17   2      102.90       78.05     11.64 o 
   0  17   2        3.11       -0.95      5.62 o 
   1  17   2      150.39      161.45     15.12 o 
   2  17   2        1.13        4.61      5.36 o 
   3  17   2        6.74       -7.93      9.04 o 
   4  17   2        2.44       -7.12      8.19 o 
  -3  18   2       18.03       14.21      6.44 o 
  -2  18   2       82.70       82.19      9.86 o 
  -1  18   2       24.43       19.39      7.56 o 
   0  18   2       22.56       19.56      7.11 o 
   1  18   2        3.32        0.67      6.12 o 
   2  18   2        5.47       17.46      8.01 o 
 -11   0   3        4.72        1.49      7.68 o 
  -9   0   3        0.05       -7.10      9.93 o 
  -7   0   3      665.10      608.30     42.25 o 
  -5   0   3      854.55      788.86     28.13 o 
  -3   0   3      252.34      220.59      8.98 o 
  -1   0   3       18.40       21.66      3.61 o 
   1   0   3      133.48      240.74      6.34 o 
   3   0   3      155.50      204.79     10.61 o 
   5   0   3      945.35      816.93     17.75 o 
   7   0   3      420.64      391.70     15.70 o 
   9   0   3       18.14       -4.81      4.81 o 
 -11   1   3        6.05        7.90      6.41 o 
 -10   1   3       89.43       91.86     12.38 o 
  -9   1   3        0.37        6.27      7.14 o 
  -8   1   3       16.48       16.91     14.97 o 
  -7   1   3        0.18        2.19      6.13 o 
  -6   1   3      348.21      379.22     17.57 o 
  -5   1   3        8.44        4.39      3.41 o 
  -4   1   3      456.33      556.22     12.29 o 
  -3   1   3     1044.14     1134.25     11.46 o 
  -2   1   3       18.40       36.04      3.84 o 
  -1   1   3      542.97      744.02     10.52 o 
   0   1   3      134.92      112.22      3.94 o 
   1   1   3      108.45      129.84      3.88 o 
   2   1   3     3854.84     3295.72     20.24 o 
   3   1   3      483.09      378.57      8.44 o 
   4   1   3     2366.01     2227.12     42.43 o 
   5   1   3      457.32      299.89    134.64 o 
   6   1   3       20.71       37.91      4.41 o 
   7   1   3        8.74       -2.04      3.20 o 
   8   1   3        0.48       -1.31      3.23 o 
   9   1   3       33.92       24.88      5.45 o 
  10   1   3        0.35        4.90      6.92 o 
 -11   2   3        4.33        1.90      4.53 o 
 -10   2   3       15.13       -6.05      6.96 o 
  -9   2   3        4.15        3.07      6.61 o 
  -8   2   3       49.72       35.71      8.05 o 
  -7   2   3       24.69       42.08      7.54 o 
  -6   2   3       75.33       88.43      9.46 o 
  -5   2   3      591.51      553.98     18.27 o 
  -4   2   3     1307.65     1117.77     42.13 o 
  -3   2   3     3293.00     3464.48     22.73 o 
  -2   2   3     4466.14     4995.51     29.00 o 
  -1   2   3      765.86      938.76      9.49 o 
   0   2   3    10183.99    10702.88     31.28 o 
   1   2   3        7.46       26.77      1.87 o 
   2   2   3     3341.08     3023.94     35.90 o 
   3   2   3      625.74      940.43     18.87 o 
   4   2   3      114.48       82.25      4.76 o 
   5   2   3      343.18      350.22     12.75 o 
   6   2   3     1473.95     1457.01     22.76 o 
   7   2   3        6.78        4.70      3.55 o 
   8   2   3      366.75      358.41     18.79 o 
   9   2   3        8.73       -3.79      4.49 o 
  10   2   3       40.31       46.97      9.79 o 
 -11   3   3        0.58       -7.49      7.49 o 
 -10   3   3       54.70       60.15     12.61 o 
  -9   3   3       43.19       33.92      8.22 o 
  -8   3   3       78.34       81.59     12.47 o 
  -7   3   3        5.52        3.54      5.63 o 
  -6   3   3      886.25      937.54     19.75 o 
  -5   3   3        0.21        1.38      1.15 o 
  -4   3   3        9.86        9.34      2.28 o 
  -3   3   3       70.88       45.93      2.85 o 
  -2   3   3      275.17      285.21      6.95 o 
  -1   3   3       36.76        5.91      1.58 o 
   0   3   3     3444.82     3558.18     20.28 o 
   1   3   3        5.95        8.43      2.07 o 
   2   3   3      204.00      181.64      5.27 o 
   3   3   3      471.97      425.47      6.94 o 
   4   3   3       29.44       37.41      3.04 o 
   5   3   3       40.16       39.50      4.97 o 
   6   3   3      162.30      151.52      9.32 o 
   7   3   3        7.65        6.09      3.65 o 
   8   3   3       61.16       51.84      5.60 o 
   9   3   3       18.48       16.84      5.23 o 
  10   3   3        0.86       -7.07      7.07 o 
 -11   4   3        4.88        5.90      9.92 o 
 -10   4   3       45.97       41.65     11.01 o 
  -9   4   3       18.41       26.28      8.50 o 
  -8   4   3       22.52       15.91      8.80 o 
  -7   4   3        0.48        2.37      1.86 o 
  -6   4   3       10.38        8.36      3.21 o 
  -5   4   3       26.36       17.16      2.08 o 
  -4   4   3       41.40       30.01      2.29 o 
  -3   4   3     3440.99     3104.65     22.85 o 
  -2   4   3      416.98      492.20      9.11 o 
  -1   4   3      429.66      496.52      9.93 o 
   0   4   3     1230.77     1583.35     14.13 o 
   1   4   3       29.40       11.53      1.65 o 
   2   4   3       32.16       30.37      3.06 o 
   3   4   3      155.85       94.58      4.59 o 
   4   4   3      556.74      572.99     17.77 o 
   5   4   3     1233.77     1183.76     39.84 o 
   6   4   3        0.01        0.62      3.30 o 
   7   4   3       61.20       50.77      4.92 o 
   8   4   3       24.90       19.78      3.99 o 
   9   4   3        1.63       13.24      5.01 o 
  10   4   3       13.85        6.71     19.88 o 
 -10   5   3       24.05       38.45     15.14 o 
  -9   5   3        5.21       22.61      8.61 o 
  -8   5   3       32.03       27.50     13.19 o 
  -7   5   3       20.54       13.94      3.14 o 
  -6   5   3        0.28        5.94      2.55 o 
  -5   5   3      722.86      737.06     14.08 o 
  -4   5   3       73.16       75.78      3.43 o 
  -3   5   3       81.90       96.88      4.19 o 
  -2   5   3      290.77      435.97      9.81 o 
  -1   5   3     7096.63     7600.49     35.30 o 
   0   5   3     2936.83     3110.91     20.79 o 
   1   5   3     2044.28     2069.01     41.08 o 
   2   5   3     3135.29     3715.61     36.69 o 
   3   5   3      372.36      267.09      8.14 o 
   4   5   3      105.99      112.12      6.09 o 
   5   5   3       11.72        7.02      1.95 o 
   6   5   3       22.08       29.95      3.68 o 
   7   5   3      736.53      691.57     16.27 o 
   8   5   3       78.80       67.85      6.42 o 
   9   5   3       28.54       16.70      7.78 o 
  10   5   3       64.84       63.97     10.92 o 
 -10   6   3        1.68       -7.65      7.65 o 
  -9   6   3        1.12       17.88      7.99 o 
  -8   6   3      344.59      399.21     58.79 o 
  -7   6   3       47.15       40.55      4.93 o 
  -6   6   3     1103.31     1126.68     26.03 o 
  -5   6   3        1.41        8.63      2.14 o 
  -4   6   3      342.66      361.97      9.22 o 
  -3   6   3      858.42      820.95     13.07 o 
  -2   6   3      212.36      196.52      6.48 o 
  -1   6   3       68.09       80.88      3.54 o 
   0   6   3     1003.31     1067.26     15.25 o 
   1   6   3       27.84       39.15      3.83 o 
   2   6   3     8970.02     9561.01     76.94 o 
   3   6   3     2593.49     2818.59     34.57 o 
   4   6   3      259.00      313.67     13.58 o 
   5   6   3      116.31       93.15     12.78 o 
   6   6   3      152.13      138.84      6.67 o 
   7   6   3       38.97       21.51      4.46 o 
   8   6   3        5.79        9.48      3.56 o 
   9   6   3        2.12        4.96      5.57 o 
  10   6   3      139.94      185.09     17.09 o 
 -10   7   3        4.84       10.41     23.16 o 
  -9   7   3       15.00       19.80     15.19 o 
  -8   7   3       99.56      116.45     15.54 o 
  -7   7   3       60.88       65.77      6.11 o 
  -6   7   3       26.18       13.27      2.56 o 
  -5   7   3     1352.57     1328.36     17.32 o 
  -4   7   3      207.05      174.74      7.98 o 
  -3   7   3       12.61        7.62      2.45 o 
  -2   7   3     1947.56     1818.88     21.38 o 
  -1   7   3      244.83      264.99      7.20 o 
   0   7   3     1114.36     1244.55     19.58 o 
   1   7   3      502.50      584.12     12.17 o 
   2   7   3        1.64        2.19      1.85 o 
   3   7   3     1583.08     1551.67     27.76 o 
   4   7   3      985.77      972.76     25.18 o 
   5   7   3      207.70      178.56     10.35 o 
   6   7   3       27.20       17.47      4.57 o 
   7   7   3       17.50       11.04      6.16 o 
   8   7   3        2.34       -0.53      3.79 o 
   9   7   3       15.16        6.97      4.54 o 
 -10   8   3        1.34      -10.04     21.75 o 
  -9   8   3        5.36       12.79     17.63 o 
  -8   8   3      105.74      101.59     15.50 o 
  -7   8   3        4.21        6.17      3.00 o 
  -6   8   3       40.98       44.76      4.80 o 
  -5   8   3      152.88      160.78      7.71 o 
  -4   8   3       53.07       48.64      5.05 o 
  -3   8   3     1771.83     1876.94     26.19 o 
  -2   8   3       36.23       55.70      3.88 o 
  -1   8   3       95.95      187.49      8.47 o 
   0   8   3      152.33      178.53      9.10 o 
   1   8   3      175.73      181.37      5.41 o 
   2   8   3      694.23      701.68     18.26 o 
   3   8   3     1349.18     1342.38     29.68 o 
   4   8   3       86.67      108.35      9.50 o 
   5   8   3      558.95      600.95     19.22 o 
   6   8   3        1.03       -3.39      4.71 o 
   7   8   3       26.12       32.30      7.05 o 
   8   8   3        1.59        7.97      6.19 o 
   9   8   3        6.64        7.93      5.85 o 
  -9   9   3       62.59       74.77     22.54 o 
  -8   9   3        1.61       -2.11      6.97 o 
  -7   9   3      109.97      105.20     10.16 o 
  -6   9   3       17.78       21.06      4.29 o 
  -5   9   3       41.63       41.53      4.95 o 
  -4   9   3      680.55      646.14     15.18 o 
  -3   9   3       49.45       54.24      5.48 o 
  -2   9   3     1349.16     1308.11     16.32 o 
  -1   9   3       19.85       22.82      4.20 o 
   0   9   3       47.88       49.08      6.43 o 
   1   9   3      287.81      284.13      7.23 o 
   2   9   3      133.26      114.14      5.06 o 
   3   9   3       22.96       42.42     16.35 o 
   4   9   3     2330.51     2450.47     43.67 o 
   5   9   3       33.31       33.12      5.99 o 
   6   9   3        6.44       13.37      5.19 o 
   7   9   3       23.99       13.23      6.77 o 
   8   9   3        0.01        0.89      5.14 o 
   9   9   3       24.70       50.44     12.06 o 
  -9  10   3        0.34       25.97     10.12 o 
  -8  10   3        2.28       -4.63      6.95 o 
  -7  10   3       92.48       73.68      9.45 o 
  -6  10   3       37.20       28.10      4.90 o 
  -5  10   3      308.90      359.11     14.81 o 
  -4  10   3      127.48      117.61      9.96 o 
  -3  10   3      284.12      297.59     12.69 o 
  -2  10   3      260.89      242.32      7.61 o 
  -1  10   3       45.16       42.52      6.23 o 
   0  10   3       51.33       56.12      4.95 o 
   1  10   3       17.12       18.67      2.91 o 
   2  10   3      225.74      250.42     13.29 o 
   3  10   3      131.93      116.99     13.16 o 
   4  10   3        0.37       11.73      6.63 o 
   5  10   3      328.35      331.32     22.59 o 
   6  10   3       11.46        7.15      5.49 o 
   7  10   3        5.97        7.50      6.60 o 
   8  10   3       22.17       31.97      7.65 o 
  -9  11   3       13.10      -10.16     13.00 o 
  -8  11   3       19.47       10.21      7.39 o 
  -7  11   3      125.77      149.71     13.26 o 
  -6  11   3        1.34        6.35      4.36 o 
  -5  11   3      131.75      119.51      9.28 o 
  -4  11   3       88.94       71.71      7.27 o 
  -3  11   3       98.60      141.38      6.94 o 
  -2  11   3        5.27        0.96      4.01 o 
  -1  11   3       94.47       92.95      9.15 o 
   0  11   3       63.35       61.97      7.13 o 
   1  11   3      713.24      735.02     20.30 o 
   2  11   3      340.97      326.87      9.17 o 
   3  11   3       13.13       -0.06      5.86 o 
   4  11   3      114.08      112.30     13.83 o 
   5  11   3       24.69       27.83      8.08 o 
   6  11   3       51.62       47.63      8.87 o 
   7  11   3        0.43       -1.30      4.73 o 
   8  11   3        0.10       -9.43     10.48 o 
  -8  12   3        0.02        2.94     12.70 o 
  -7  12   3       90.75       79.97     10.52 o 
  -6  12   3       38.49       25.49      5.49 o 
  -5  12   3        8.11       13.62      4.51 o 
  -4  12   3        2.63        9.22      4.37 o 
  -3  12   3       44.12       39.23      3.90 o 
  -2  12   3      121.71      105.48     10.18 o 
  -1  12   3       76.81       87.41      7.79 o 
   0  12   3      705.30      696.13     21.67 o 
   1  12   3      152.56      148.53     12.62 o 
   2  12   3       19.26       30.45      3.56 o 
   3  12   3        5.84        6.80      5.85 o 
   4  12   3       74.61       59.22     11.07 o 
   5  12   3       59.58       64.36     11.67 o 
   6  12   3       70.92       87.52     11.28 o 
   7  12   3        0.38        3.29      7.59 o 
   8  12   3       43.31       44.59     11.98 o 
  -8  13   3       21.36       20.18      9.20 o 
  -7  13   3       33.15       53.54      9.19 o 
  -6  13   3       49.06       49.42      7.04 o 
  -5  13   3        1.58       -3.95      4.28 o 
  -4  13   3      313.22      304.41     10.69 o 
  -3  13   3        1.28        0.25      2.54 o 
  -2  13   3       63.17       53.78      6.79 o 
  -1  13   3      141.41      141.68      9.80 o 
   0  13   3        2.28       13.75      4.37 o 
   1  13   3       10.67        5.60      3.53 o 
   2  13   3       15.68        6.74      4.23 o 
   3  13   3       42.52       43.33     10.01 o 
   4  13   3      134.77      149.50     16.74 o 
   5  13   3        0.00       -0.20      5.74 o 
   6  13   3       48.71       46.99      9.05 o 
   7  13   3       28.72       43.82     10.22 o 
  -7  14   3      112.71      142.41     16.57 o 
  -6  14   3       27.48       25.86      5.75 o 
  -5  14   3        4.34        6.25      4.34 o 
  -4  14   3        0.63        2.03      6.38 o 
  -3  14   3       17.46       15.65      4.72 o 
  -2  14   3       19.59       15.69      4.87 o 
  -1  14   3        1.45        8.93      4.01 o 
   0  14   3      123.84      121.86      9.49 o 
   1  14   3       16.80       18.59      4.99 o 
   2  14   3       14.17       -5.36      5.68 o 
   3  14   3       33.38       25.43      8.70 o 
   4  14   3       16.76       19.68     10.08 o 
   5  14   3        5.66       -0.01      6.53 o 
   6  14   3       44.90       44.96     10.93 o 
  -6  15   3       17.81       10.55      5.50 o 
  -5  15   3        0.49        7.55      5.68 o 
  -4  15   3       23.65       21.38      5.04 o 
  -3  15   3       10.00        5.51      4.61 o 
  -2  15   3        0.96       11.89      4.19 o 
  -1  15   3      171.84      155.60     11.24 o 
   0  15   3       87.20       69.98      7.49 o 
   1  15   3        0.03       -1.49      3.89 o 
   2  15   3        4.73        4.75      6.13 o 
   3  15   3       38.18       49.47     10.72 o 
   4  15   3       10.02        1.74      6.81 o 
   5  15   3       31.67       37.59     10.78 o 
   6  15   3        0.20        6.97      9.21 o 
  -5  16   3        3.13       -2.39      4.81 o 
  -4  16   3        3.37        3.58      5.14 o 
  -3  16   3       84.20       89.11      9.45 o 
  -2  16   3       51.52       45.01      7.29 o 
  -1  16   3        1.63        4.31      4.07 o 
   0  16   3        9.81       12.71      5.13 o 
   1  16   3        3.75        9.58      7.74 o 
   2  16   3       34.83       19.35      8.71 o 
   3  16   3       13.03        9.18      6.30 o 
   4  16   3        4.06        0.56      6.73 o 
   5  16   3       61.12       89.32     15.05 o 
  -4  17   3        6.17       18.74      6.49 o 
  -3  17   3       29.34       31.82     13.14 o 
  -2  17   3       26.16       20.28      5.61 o 
  -1  17   3       30.65       27.99      6.21 o 
   0  17   3       11.53       -1.37      9.80 o 
   1  17   3        6.05        3.37      6.67 o 
   2  17   3       52.77       36.76     11.37 o 
   3  17   3        0.03        1.56     12.32 o 
  -2  18   3        7.67       11.65      6.39 o 
  -1  18   3       12.40       22.77      8.88 o 
   0  18   3        5.63        0.97      6.85 o 
   1  18   3        0.60        6.01     11.68 o 
 -10   0   4        0.19      -14.36     14.36 o 
  -8   0   4      457.58      412.47     39.29 o 
  -6   0   4      233.03      169.81     13.71 o 
  -4   0   4     1919.40     1533.97     38.28 o 
  -2   0   4     2305.05     2041.89     27.89 o 
   0   0   4      458.67      573.89     15.26 o 
   2   0   4       21.79        4.56      3.21 o 
   4   0   4      389.75      368.26     15.47 o 
   6   0   4       61.94       61.60      8.43 o 
   8   0   4       29.37       38.60      8.81 o 
  10   0   4       13.64       14.74     17.20 o 
 -11   1   4       30.41       16.47     15.66 o 
 -10   1   4       14.02       17.73     10.15 o 
  -9   1   4        0.83        2.62      7.14 o 
  -8   1   4       96.11       89.54     18.35 o 
  -7   1   4       12.65        2.44      4.68 o 
  -6   1   4      391.75      385.48     22.21 o 
  -5   1   4     1557.06     1588.31     21.73 o 
  -4   1   4      446.64      518.78      8.54 o 
  -3   1   4      851.00      642.63     13.78 o 
  -2   1   4      770.73      895.58     14.65 o 
  -1   1   4      412.97      517.05      8.59 o 
   0   1   4     1732.71     1936.09     16.53 o 
   1   1   4      390.46      427.36      8.14 o 
   2   1   4      102.82      107.60      4.33 o 
   3   1   4      152.56      147.31      5.43 o 
   4   1   4        4.35       25.70      3.62 o 
   5   1   4     1756.43     1667.12     26.25 o 
   6   1   4        2.30        6.70      2.81 o 
   7   1   4      296.59      271.33     10.41 o 
   8   1   4      123.89      141.00      9.54 o 
   9   1   4       76.37       82.51      7.01 o 
  10   1   4       25.44       33.56      7.67 o 
 -11   2   4        0.40       18.81      8.23 o 
 -10   2   4       36.69       53.94     11.39 o 
  -9   2   4      193.86      234.64     18.57 o 
  -8   2   4       17.85       15.71      7.28 o 
  -7   2   4        2.67        3.47      4.70 o 
  -6   2   4      394.95      350.12     17.22 o 
  -5   2   4        2.60       16.84      1.63 o 
  -4   2   4     2362.99     2455.80     40.17 o 
  -3   2   4       39.11       21.14      3.13 o 
  -2   2   4     9137.70     9423.09     47.73 o 
  -1   2   4     2596.73     2300.35     21.90 o 
   0   2   4      310.01      427.27      8.98 o 
   1   2   4      112.67      145.43      4.23 o 
   2   2   4      135.96      176.33      4.35 o 
   3   2   4      921.45      790.71     10.56 o 
   4   2   4      456.66      447.06      9.74 o 
   5   2   4      365.34      392.52     13.99 o 
   6   2   4       30.60       41.01      3.90 o 
   7   2   4       83.88       66.85      5.98 o 
   8   2   4      485.75      526.06     15.82 o 
   9   2   4        0.28       -4.20      4.20 o 
  10   2   4       35.38       35.24      7.17 o 
 -11   3   4        1.21       -2.18      7.46 o 
 -10   3   4       22.43       13.15      8.96 o 
  -9   3   4       23.91       30.61      9.04 o 
  -8   3   4       69.30       77.80     11.06 o 
  -7   3   4      748.90      803.02     29.69 o 
  -6   3   4      655.95      628.68     20.49 o 
  -5   3   4      167.85      138.92      5.99 o 
  -4   3   4       10.53       16.01      2.22 o 
  -3   3   4      425.07      439.36      9.90 o 
  -2   3   4       55.52       35.14      3.80 o 
  -1   3   4      413.26      512.86      8.11 o 
   0   3   4      327.66      334.12      7.09 o 
   1   3   4     4245.45     4603.17     24.97 o 
   2   3   4       93.65       68.04      2.89 o 
   3   3   4      483.59      549.49      7.98 o 
   4   3   4       83.03      114.26      4.78 o 
   5   3   4      405.67      403.16     12.61 o 
   6   3   4       73.82       78.37      6.05 o 
   7   3   4       44.02       32.13      3.27 o 
   8   3   4       82.49       76.16      6.64 o 
   9   3   4        1.56        3.20      3.94 o 
  10   3   4        4.57       -3.37      4.55 o 
 -10   4   4       61.43       83.89     15.97 o 
  -9   4   4       52.30       49.45     12.27 o 
  -8   4   4        8.83        0.01      9.24 o 
  -7   4   4      509.09      527.16     29.77 o 
  -6   4   4       54.44       43.30      3.54 o 
  -5   4   4        0.57        4.90      2.07 o 
  -4   4   4       12.62       12.86      2.39 o 
  -3   4   4      574.74      569.12     12.57 o 
  -2   4   4      723.61      583.03     10.67 o 
  -1   4   4     3008.00     2987.84     20.31 o 
   0   4   4      543.05      834.44     13.13 o 
   1   4   4      374.16      575.08     10.22 o 
   2   4   4      683.23      724.93     12.75 o 
   3   4   4      794.71      717.09     12.54 o 
   4   4   4       49.05       43.62      3.28 o 
   5   4   4        0.26        3.87      2.02 o 
   6   4   4       92.11       84.95      6.11 o 
   7   4   4        0.83        6.46      3.14 o 
   8   4   4      289.26      320.81     12.22 o 
   9   4   4       39.85       37.33      5.98 o 
  10   4   4        0.44        2.66      5.62 o 
 -10   5   4       54.63       75.63     23.05 o 
  -9   5   4       76.44       70.56     14.19 o 
  -8   5   4        1.57        1.08      7.07 o 
  -7   5   4       47.15       45.77     10.33 o 
  -6   5   4       79.27       73.83      4.90 o 
  -5   5   4      322.82      311.66      9.69 o 
  -4   5   4      789.20      828.94     16.25 o 
  -3   5   4      419.52      424.43     10.37 o 
  -2   5   4        9.13       49.17      3.32 o 
  -1   5   4      198.49      199.09      5.54 o 
   0   5   4     2269.08     2497.90     33.18 o 
   1   5   4     2252.75     2408.93     28.54 o 
   2   5   4      274.18      412.78     10.64 o 
   3   5   4      386.73      389.25     10.22 o 
   4   5   4        6.33       14.25      3.42 o 
   5   5   4        8.51        3.70      1.20 o 
   6   5   4      750.75      682.21     12.63 o 
   7   5   4       79.28       60.01      5.45 o 
   8   5   4        0.02       -4.47      4.47 o 
   9   5   4       52.82       56.20      7.09 o 
  10   5   4       10.04       -4.03      7.29 o 
 -10   6   4       13.59       11.97     10.46 o 
  -9   6   4       48.52       39.53     20.50 o 
  -8   6   4        4.24       17.71      8.71 o 
  -7   6   4      107.35      101.71     10.14 o 
  -6   6   4      312.73      300.71     10.05 o 
  -5   6   4      730.85      810.25     20.15 o 
  -4   6   4       40.03       40.57      3.86 o 
  -3   6   4      111.73       77.83      5.09 o 
  -2   6   4      242.75      244.15      7.25 o 
  -1   6   4     1947.64     2082.79     21.01 o 
   0   6   4      487.24      398.04      8.26 o 
   1   6   4      196.49      227.22      7.88 o 
   2   6   4      249.58      302.61     11.56 o 
   3   6   4     2486.09     2566.97     25.44 o 
   4   6   4       94.09       74.86      5.04 o 
   5   6   4       81.98       64.30      7.07 o 
   6   6   4      170.73      167.96     11.29 o 
   7   6   4       29.92       39.45      6.61 o 
   8   6   4      114.33      116.96     11.83 o 
   9   6   4        5.19        5.50      4.74 o 
 -10   7   4       12.80        2.33      7.73 o 
  -9   7   4        9.48        3.59      7.00 o 
  -8   7   4        3.04       -0.85      6.72 o 
  -7   7   4       23.25       22.43      4.63 o 
  -6   7   4      137.86      107.40      5.30 o 
  -5   7   4      221.37      209.88     11.03 o 
  -4   7   4     3579.08     3635.17     49.26 o 
  -3   7   4     1610.63     1583.40     22.05 o 
  -2   7   4      640.15      757.30     11.71 o 
  -1   7   4        4.72        4.85      2.35 o 
   0   7   4      221.40      195.23      7.61 o 
   1   7   4      194.53      213.94      6.39 o 
   2   7   4        2.43        2.29      2.41 o 
   3   7   4       43.97       46.71      6.44 o 
   4   7   4        7.49        8.02      3.78 o 
   5   7   4      216.71      164.31     10.10 o 
   6   7   4      646.35      764.09     26.54 o 
   7   7   4       18.85       16.17      5.28 o 
   8   7   4        0.85       -4.13      7.17 o 
   9   7   4        9.97       12.69      5.09 o 
 -10   8   4       57.91       96.31     17.78 o 
  -9   8   4       90.86       94.13     18.29 o 
  -8   8   4       46.70       63.77     12.48 o 
  -7   8   4       92.86      103.12      9.85 o 
  -6   8   4       17.65       10.73      2.91 o 
  -5   8   4       14.37       17.30      2.78 o 
  -4   8   4      466.65      475.11     14.14 o 
  -3   8   4       80.54       74.20      5.16 o 
  -2   8   4      629.11      697.26     11.23 o 
  -1   8   4     1040.74     1093.63     15.91 o 
   0   8   4      643.58      679.42     15.84 o 
   1   8   4       16.61       28.54      3.55 o 
   2   8   4      945.76     1053.71     22.99 o 
   3   8   4     1155.77     1201.10     28.70 o 
   4   8   4      197.07      191.10     12.50 o 
   5   8   4        2.14        2.38      2.94 o 
   6   8   4       12.01       17.26      5.63 o 
   7   8   4       82.54       73.36      9.62 o 
   8   8   4       57.14       51.49      8.73 o 
   9   8   4        0.49       -4.96      4.96 o 
  -9   9   4       33.19       36.09     11.22 o 
  -8   9   4       11.79       -3.00      8.00 o 
  -7   9   4       21.28       20.05      5.71 o 
  -6   9   4       38.63       37.82      4.05 o 
  -5   9   4      180.85      161.42     10.10 o 
  -4   9   4      184.56      180.89      9.16 o 
  -3   9   4      990.05     1073.41     28.52 o 
  -2   9   4      127.78      144.10      6.48 o 
  -1   9   4        1.87        8.03      3.31 o 
   0   9   4      674.68      654.13     21.23 o 
   1   9   4     1023.05     1008.82     14.74 o 
   2   9   4      281.55      287.06     11.99 o 
   3   9   4      716.96      797.93     28.64 o 
   4   9   4       74.02       75.56      8.69 o 
   5   9   4      182.65      155.16     10.92 o 
   6   9   4       83.39       80.58     10.08 o 
   7   9   4       50.91       58.20      9.19 o 
   8   9   4       22.06       40.10      8.83 o 
   9   9   4       44.70       86.85     12.83 o 
  -9  10   4        6.21       20.95      8.98 o 
  -8  10   4        1.66        4.37     10.06 o 
  -7  10   4       30.90       30.93      7.04 o 
  -6  10   4       62.43       62.66      8.27 o 
  -5  10   4      156.57      183.37     11.03 o 
  -4  10   4      229.56      207.82     11.59 o 
  -3  10   4      961.50      952.04     17.91 o 
  -2  10   4      166.66      156.39      7.81 o 
  -1  10   4        3.53        5.20      3.56 o 
   0  10   4      196.15      207.53     12.85 o 
   1  10   4       15.34       15.73      2.80 o 
   2  10   4      656.51      663.32     17.72 o 
   3  10   4       24.38       17.52      8.51 o 
   4  10   4      442.72      455.49     26.43 o 
   5  10   4      176.72      240.06     16.35 o 
   6  10   4       32.88       51.33      8.46 o 
   7  10   4      135.62      175.21     15.27 o 
   8  10   4        0.97        0.29      4.97 o 
  -8  11   4        3.46       14.22      8.78 o 
  -7  11   4      123.59      135.45     13.60 o 
  -6  11   4      762.14      847.39     24.26 o 
  -5  11   4       78.32       64.99      8.51 o 
  -4  11   4       49.25       43.20      6.20 o 
  -3  11   4      118.97      133.32      7.79 o 
  -2  11   4      344.38      328.65     14.68 o 
  -1  11   4       51.03       40.60      6.29 o 
   0  11   4       95.81      103.82      7.83 o 
   1  11   4      195.65      205.19     10.72 o 
   2  11   4     1663.38     1664.38     27.89 o 
   3  11   4      174.97      197.28     17.56 o 
   4  11   4      228.76      223.64     19.67 o 
   5  11   4       99.33      108.64     14.38 o 
   6  11   4        0.91       -7.05      7.05 o 
   7  11   4        3.96        7.18      6.47 o 
   8  11   4        0.64       22.80      7.02 o 
  -8  12   4       25.94       25.52      9.67 o 
  -7  12   4       13.81       14.03      6.51 o 
  -6  12   4        2.37        5.95      4.08 o 
  -5  12   4        3.77        4.92      4.62 o 
  -4  12   4      143.07      148.53      9.98 o 
  -3  12   4      259.51      235.15      9.30 o 
  -2  12   4       50.82       44.83      6.52 o 
  -1  12   4       21.79       20.32      4.92 o 
   0  12   4       26.17       25.95      5.27 o 
   1  12   4      658.77      657.31     19.74 o 
   2  12   4       79.60       74.71      4.95 o 
   3  12   4        7.80       18.73      7.52 o 
   4  12   4        0.03       13.76      8.36 o 
   5  12   4      341.41      405.95     31.95 o 
   6  12   4       20.78       42.26     10.48 o 
   7  12   4       11.90       16.10      6.56 o 
  -7  13   4        9.89        9.25     13.27 o 
  -6  13   4        0.12        3.05      3.96 o 
  -5  13   4       81.74       56.72      6.41 o 
  -4  13   4       19.29        5.88      2.74 o 
  -3  13   4        1.88        0.87      4.65 o 
  -2  13   4      136.57      154.86     13.08 o 
  -1  13   4      285.66      263.35     16.54 o 
   0  13   4        1.86        4.10      4.11 o 
   1  13   4      105.66      100.18     11.12 o 
   2  13   4       20.17       29.68      9.17 o 
   3  13   4       31.89       70.79     11.86 o 
   4  13   4        0.56        1.68      6.49 o 
   5  13   4       95.71      107.23     15.20 o 
   6  13   4        1.83       -1.27      5.04 o 
   7  13   4       60.32       92.97     13.13 o 
  -7  14   4       12.36        8.24      5.84 o 
  -6  14   4        1.91        5.25      4.54 o 
  -5  14   4       56.20       56.17      7.74 o 
  -4  14   4        7.68       19.22      5.34 o 
  -3  14   4        0.08       -5.87      5.87 o 
  -2  14   4        1.68        3.20      3.96 o 
  -1  14   4        2.05        9.53      5.52 o 
   0  14   4       34.43       45.95      6.83 o 
   1  14   4        1.80       -3.36      6.47 o 
   2  14   4      224.75      257.72     21.78 o 
   3  14   4      125.47      156.75     17.68 o 
   4  14   4      109.58      103.96     14.92 o 
   5  14   4       76.39       79.15     13.70 o 
   6  14   4        8.03       21.10      7.45 o 
  -6  15   4       19.58       12.32      8.22 o 
  -5  15   4       84.71       66.56      8.74 o 
  -4  15   4       10.85        4.78      8.38 o 
  -3  15   4        0.53       -4.84      4.84 o 
  -2  15   4       11.96       20.32      5.86 o 
  -1  15   4      309.17      346.79     18.30 o 
   0  15   4        9.73        0.53      4.98 o 
   1  15   4        2.28       17.67      8.30 o 
   2  15   4       36.56       23.39      8.90 o 
   3  15   4        0.00        9.44     16.53 o 
   4  15   4       13.33       -8.53     17.44 o 
   5  15   4        0.05       -6.75      8.81 o 
  -5  16   4        8.02        3.76      5.50 o 
  -4  16   4        2.58        7.57      6.75 o 
  -3  16   4       28.32       17.48      5.15 o 
  -2  16   4       20.06       17.53      6.37 o 
  -1  16   4        1.66        7.46      4.30 o 
   0  16   4       23.04       15.19      8.09 o 
   1  16   4       36.73       42.63     10.67 o 
   2  16   4       35.54       34.66     10.00 o 
   3  16   4        9.25       10.19     12.14 o 
   4  16   4       57.25      115.41     16.67 o 
  -3  17   4        4.54       -6.59      6.59 o 
  -2  17   4        1.51       15.45      8.72 o 
  -1  17   4        6.91       -8.00      8.00 o 
   0  17   4        0.52        7.16      6.24 o 
   1  17   4      113.19      129.32     17.52 o 
   2  17   4        2.24        1.80      8.52 o 
   3  17   4        4.57        6.25     11.72 o 
 -11   0   5        4.26       -6.51     13.70 o 
  -9   0   5      248.95      310.66     36.48 o 
  -7   0   5      191.13      174.92     15.20 o 
  -5   0   5      446.38      364.93     19.67 o 
  -3   0   5      246.92      179.51     12.10 o 
  -1   0   5      180.85      313.46     13.41 o 
   1   0   5       10.47       10.37      2.48 o 
   3   0   5       56.47       49.28      5.38 o 
   5   0   5        9.25        3.80      3.77 o 
   7   0   5        4.10       -1.59      5.03 o 
   9   0   5      124.09       99.92     13.88 o 
 -11   1   5        4.74       -7.24     11.86 o 
 -10   1   5       31.34       -3.38      8.34 o 
  -9   1   5        9.37       10.61      8.47 o 
  -8   1   5      118.53      128.78     16.31 o 
  -7   1   5      437.53      387.44     19.38 o 
  -6   1   5       17.32       20.72      5.44 o 
  -5   1   5       48.18       47.61      3.42 o 
  -4   1   5       23.00       40.26      3.50 o 
  -3   1   5      933.18      889.40     19.06 o 
  -2   1   5      400.39      373.96      9.24 o 
  -1   1   5      480.42      397.84      8.50 o 
   0   1   5     1329.39     1438.16     15.99 o 
   1   1   5     2607.18     2823.96     23.63 o 
   2   1   5        8.45        2.60      0.84 o 
   3   1   5       10.72       14.49      3.12 o 
   4   1   5      220.43      252.33      9.98 o 
   5   1   5      512.59      510.23     17.66 o 
   6   1   5      324.94      324.37     13.95 o 
   7   1   5       55.88       51.48      6.54 o 
   8   1   5        8.71       12.88      5.57 o 
   9   1   5        0.98        4.57      4.70 o 
  10   1   5        0.60       -8.98      8.98 o 
 -10   2   5        9.50       18.33      8.33 o 
  -9   2   5      290.64      407.96     29.90 o 
  -8   2   5      108.08      117.59     16.29 o 
  -7   2   5       29.03       41.28      7.99 o 
  -6   2   5       49.40       45.17      7.15 o 
  -5   2   5      110.14      118.14      5.22 o 
  -4   2   5      202.89      189.89     10.62 o 
  -3   2   5      533.52      797.17     14.67 o 
  -2   2   5      428.69      392.74      8.39 o 
  -1   2   5        2.97        8.74      2.16 o 
   0   2   5     3381.31     3421.33     24.72 o 
   1   2   5     2958.22     3388.71     29.06 o 
   2   2   5      122.65      121.77      5.51 o 
   3   2   5      342.74      378.19     10.43 o 
   4   2   5      363.25      334.45      9.82 o 
   5   2   5      124.21       97.72      6.92 o 
   6   2   5       44.59       50.42      5.08 o 
   7   2   5       26.02       13.10      3.70 o 
   8   2   5      146.37      124.37      8.20 o 
   9   2   5      121.79      125.86     11.76 o 
  10   2   5       16.53       15.55      7.02 o 
 -10   3   5       28.72       44.45     10.48 o 
  -9   3   5        0.41       -7.39      7.39 o 
  -8   3   5        6.66        3.47      6.14 o 
  -7   3   5      337.73      353.60     27.37 o 
  -6   3   5      482.82      401.87     21.80 o 
  -5   3   5      168.04      139.24      6.10 o 
  -4   3   5        2.66        3.12      1.65 o 
  -3   3   5     1678.43     1625.23     32.08 o 
  -2   3   5      412.60      456.02     15.55 o 
  -1   3   5      603.57      498.93     12.25 o 
   0   3   5      414.44      359.31      6.55 o 
   1   3   5       43.01       49.34      2.76 o 
   2   3   5       20.59       24.38      2.04 o 
   3   3   5       41.77       41.31      2.85 o 
   4   3   5      210.52      177.93      5.95 o 
   5   3   5      725.87      717.89     16.75 o 
   6   3   5       25.19       29.22      3.07 o 
   7   3   5        0.13       -0.98      3.01 o 
   8   3   5       18.30       24.18      4.97 o 
   9   3   5       19.83        8.91      5.32 o 
 -10   4   5       10.06       32.08     12.23 o 
  -9   4   5        2.14       -7.28      7.28 o 
  -8   4   5       94.40      111.77     16.44 o 
  -7   4   5        3.24        2.72      6.70 o 
  -6   4   5        1.68       -0.35      1.90 o 
  -5   4   5      233.92      221.18      8.34 o 
  -4   4   5       79.51      104.85      5.55 o 
  -3   4   5     1032.66      991.50     16.68 o 
  -2   4   5     1220.43     1284.63     17.01 o 
  -1   4   5      841.54      850.98     11.74 o 
   0   4   5      537.10      702.81     11.03 o 
   1   4   5     1006.58      922.30     12.03 o 
   2   4   5      270.67      292.32      6.23 o 
   3   4   5       32.16       27.74      2.34 o 
   4   4   5        0.74       -0.52      1.51 o 
   5   4   5      532.33      517.46     10.94 o 
   6   4   5      900.46      811.34     14.49 o 
   7   4   5        4.39        5.26      3.12 o 
   8   4   5        4.60        2.28      3.88 o 
   9   4   5        4.08        0.21      4.68 o 
 -10   5   5       14.96       22.35     10.89 o 
  -9   5   5       68.12       87.54     15.41 o 
  -8   5   5       22.85       45.26     19.18 o 
  -7   5   5       77.86       50.55      7.58 o 
  -6   5   5      250.64      218.71      9.93 o 
  -5   5   5       27.59       24.37      3.63 o 
  -4   5   5      463.99      421.91     11.53 o 
  -3   5   5       56.60       52.33      4.92 o 
  -2   5   5      187.60      207.04      7.24 o 
  -1   5   5     8623.09     9543.32     42.49 o 
   0   5   5      880.46      751.19     11.66 o 
   1   5   5      609.13      592.78     10.35 o 
   2   5   5      118.36       74.56      6.01 o 
   3   5   5       76.68       78.53      4.66 o 
   4   5   5     1076.46     1100.51     16.62 o 
   5   5   5      140.18      136.18      7.06 o 
   6   5   5       83.40       60.94      3.45 o 
   7   5   5      339.77      321.06     15.93 o 
   8   5   5        0.15        1.45      3.88 o 
   9   5   5       34.04       35.41      8.40 o 
 -10   6   5        0.00       15.57      9.44 o 
  -9   6   5       17.81       31.26     11.52 o 
  -8   6   5      214.82      262.33     27.43 o 
  -7   6   5        1.78       -3.94      3.94 o 
  -6   6   5      320.53      287.71     11.61 o 
  -5   6   5       93.20      109.16      6.89 o 
  -4   6   5       35.56       39.17      4.57 o 
  -3   6   5       94.65       88.93      5.67 o 
  -2   6   5      743.78      768.80     13.26 o 
  -1   6   5      337.44      290.34     10.35 o 
   0   6   5     1013.63      948.50     14.69 o 
   1   6   5      224.30      194.34      6.26 o 
   2   6   5      828.02      854.81     18.26 o 
   3   6   5       50.66       49.22      4.13 o 
   4   6   5       81.76       68.29      4.77 o 
   5   6   5       65.33       73.72      6.18 o 
   6   6   5      162.20      171.93     11.38 o 
   7   6   5       40.15       35.52      6.43 o 
   8   6   5       25.98       28.39      6.06 o 
   9   6   5       27.54       24.53      6.41 o 
 -10   7   5        0.24      -10.93     10.93 o 
  -9   7   5       58.34       85.83     18.38 o 
  -8   7   5        1.45       -1.19      8.73 o 
  -7   7   5        0.32        6.90      4.45 o 
  -6   7   5       83.45       87.32      7.70 o 
  -5   7   5      232.62      207.91      8.84 o 
  -4   7   5       91.21       87.59      6.43 o 
  -3   7   5       40.95       59.08      4.95 o 
  -2   7   5      217.77      225.86      8.04 o 
  -1   7   5      866.16      766.57     13.86 o 
   0   7   5      264.18      279.70      8.17 o 
   1   7   5      326.45      320.38      9.30 o 
   2   7   5      246.19      292.69     12.14 o 
   3   7   5      347.17      392.68     21.36 o 
   4   7   5      123.27      116.11      6.64 o 
   5   7   5        0.03       -3.40      3.40 o 
   6   7   5       78.07      104.59      9.47 o 
   7   7   5       59.24       61.39      8.72 o 
   8   7   5        0.03       -7.29      7.29 o 
   9   7   5       32.02       36.82      8.87 o 
  -9   8   5        4.42       15.69      9.64 o 
  -8   8   5       31.08       19.26     22.12 o 
  -7   8   5       44.93       45.66     11.03 o 
  -6   8   5      153.36      143.63     11.33 o 
  -5   8   5     1406.59     1280.89     27.57 o 
  -4   8   5      108.85      109.69      7.59 o 
  -3   8   5      590.15      601.96     13.64 o 
  -2   8   5       99.97      111.92      6.37 o 
  -1   8   5        2.44        3.09      2.89 o 
   0   8   5      180.98      192.29      7.85 o 
   1   8   5       55.97       53.76      3.84 o 
   2   8   5      553.57      573.69     18.04 o 
   3   8   5     4410.29     4744.15    114.22 o 
   4   8   5        2.14        3.52      3.20 o 
   5   8   5      181.05      166.97     10.58 o 
   6   8   5        0.27        0.90      6.77 o 
   7   8   5       23.35       24.40      7.20 o 
   8   8   5        4.71        1.36      4.52 o 
  -9   9   5        0.90        1.14      6.87 o 
  -8   9   5        6.49       -9.57     17.17 o 
  -7   9   5       18.45       34.62      7.08 o 
  -6   9   5      275.48      312.48     15.44 o 
  -5   9   5      243.25      262.14     15.37 o 
  -4   9   5      358.71      371.54     18.19 o 
  -3   9   5       18.27       19.22      3.11 o 
  -2   9   5      158.82      139.26      7.46 o 
  -1   9   5        3.96        1.18      3.23 o 
   0   9   5      182.73      206.91      9.17 o 
   1   9   5        3.08        8.90      1.95 o 
   2   9   5     1702.02     1537.55     25.45 o 
   3   9   5       30.28       21.44      5.94 o 
   4   9   5      454.42      469.33     20.03 o 
   5   9   5        6.38        9.51      4.73 o 
   6   9   5       87.04      115.96     11.88 o 
   7   9   5        6.82       13.15      5.92 o 
   8   9   5        0.67       -1.55      7.34 o 
  -9  10   5       13.86        2.89     18.43 o 
  -8  10   5        4.67        5.52      8.58 o 
  -7  10   5       29.74       38.41      7.51 o 
  -6  10   5       28.35       38.52      6.67 o 
  -5  10   5        2.30       -0.37      4.59 o 
  -4  10   5      349.44      287.20     19.80 o 
  -3  10   5      587.34      599.16     15.99 o 
  -2  10   5      280.76      291.75     13.10 o 
  -1  10   5       19.80       20.68      4.24 o 
   0  10   5      506.23      482.93     19.87 o 
   1  10   5       10.01       11.42      2.11 o 
   2  10   5       93.46       98.23      7.93 o 
   3  10   5        5.50       16.61      7.02 o 
   4  10   5      141.47      191.38     18.40 o 
   5  10   5       15.22       16.52      6.24 o 
   6  10   5       19.64       23.18      6.48 o 
   7  10   5        0.12        6.44      5.01 o 
   8  10   5       70.71       93.97     15.04 o 
  -8  11   5       71.29       87.05     16.20 o 
  -7  11   5      270.36      302.79     27.51 o 
  -6  11   5       36.54       46.23      8.99 o 
  -5  11   5       57.17       45.76      6.54 o 
  -4  11   5      118.58      106.61     10.00 o 
  -3  11   5       91.30       97.92      7.71 o 
  -2  11   5      181.53      211.94     11.37 o 
  -1  11   5      280.02      287.33     13.44 o 
   0  11   5      249.78      261.40     19.03 o 
   1  11   5      236.29      254.57     14.77 o 
   2  11   5       14.15       10.23      5.51 o 
   3  11   5      195.27      192.72     13.74 o 
   4  11   5       16.20       36.24      9.41 o 
   5  11   5      220.97      201.71     15.93 o 
   6  11   5       94.14       94.31     11.54 o 
   7  11   5       26.64       39.09      8.51 o 
  -8  12   5        4.64      -11.36     34.42 o 
  -7  12   5       14.83       28.83      6.19 o 
  -6  12   5       24.77       13.57      6.85 o 
  -5  12   5       65.29       76.20      7.14 o 
  -4  12   5      114.82       68.19      8.23 o 
  -3  12   5       59.88       51.94      6.83 o 
  -2  12   5       87.34       73.60      9.41 o 
  -1  12   5       92.91       99.01     10.17 o 
   0  12   5      436.20      353.43     21.79 o 
   1  12   5      132.14      146.58     12.07 o 
   2  12   5        4.61        8.62      6.25 o 
   3  12   5       79.73       85.55     13.58 o 
   4  12   5      255.06      311.09     28.95 o 
   5  12   5       70.28       50.37     11.63 o 
   6  12   5      105.83      104.98     12.54 o 
   7  12   5        3.49       -3.70      5.65 o 
  -7  13   5        0.48        4.05      5.69 o 
  -6  13   5       25.96       25.91      6.61 o 
  -5  13   5       22.80        9.31      3.47 o 
  -4  13   5       17.45       10.94      4.69 o 
  -3  13   5        2.00        2.93      4.74 o 
  -2  13   5      512.39      560.17     24.37 o 
  -1  13   5        0.64       -1.68      6.74 o 
   0  13   5       88.96       93.04     12.02 o 
   1  13   5        2.00        1.82      6.49 o 
   2  13   5       48.06       74.53     12.79 o 
   3  13   5        7.94       12.81      7.32 o 
   4  13   5        0.19        8.93      8.06 o 
   5  13   5        1.65       -9.65     17.96 o 
   6  13   5       40.28       42.41      8.95 o 
  -6  14   5        4.27        8.43      5.18 o 
  -5  14   5      141.51      164.21     14.67 o 
  -4  14   5       65.54       61.86      9.40 o 
  -3  14   5       39.81       52.78     11.00 o 
  -2  14   5       86.43      113.46     27.26 o 
  -1  14   5       88.52       76.29      8.98 o 
   0  14   5       55.27       63.99      7.73 o 
   1  14   5        6.36       -0.13     16.68 o 
   2  14   5        3.44       10.29      8.48 o 
   3  14   5      145.81      132.35     17.02 o 
   4  14   5        5.89       -2.05      7.07 o 
   5  14   5        1.64      -10.74     12.40 o 
  -5  15   5        0.53        4.69      6.61 o 
  -4  15   5        9.12        0.98      4.60 o 
  -3  15   5        7.54       18.61      7.59 o 
  -2  15   5       10.19        3.17      5.11 o 
  -1  15   5       17.20        6.74      7.01 o 
   0  15   5        4.10        7.77     12.95 o 
   1  15   5      144.05      115.54     16.22 o 
   2  15   5        0.36        5.42      6.97 o 
   3  15   5       44.09       36.46     10.07 o 
   4  15   5        0.01       14.76      8.24 o 
   5  15   5        6.66        5.89      7.43 o 
  -4  16   5        4.33       -6.22      6.22 o 
  -3  16   5      116.68      129.20     12.74 o 
  -2  16   5        3.89       -4.66      4.66 o 
  -1  16   5       11.73        1.78     16.34 o 
   0  16   5       13.31       11.45      7.62 o 
   1  16   5       68.46       83.86     14.57 o 
   2  16   5       33.23       61.35     12.64 o 
   3  16   5        9.94       -8.04      8.04 o 
  -3  17   5        2.97        6.86      6.96 o 
  -2  17   5        1.14       -6.90      7.26 o 
  -1  17   5       13.68       13.35     21.32 o 
   0  17   5        0.63       -2.73      6.49 o 
   1  17   5        0.14       -9.51      9.51 o 
   2  17   5        1.34       -8.59      8.59 o 
 -10   0   6       19.48       29.92     15.92 o 
  -8   0   6       16.36        9.40     11.12 o 
  -6   0   6      474.12      432.37     20.67 o 
  -4   0   6      206.82      145.30     17.88 o 
  -2   0   6      657.33      733.05     19.77 o 
   0   0   6      256.57      277.86     19.15 o 
   2   0   6     5368.17     4920.22     72.71 o 
   4   0   6      103.00      107.24     10.07 o 
   6   0   6     1325.64     1353.64     55.02 o 
   8   0   6       25.63       28.69      7.63 o 
 -10   1   6        1.19       -8.62      8.62 o 
  -9   1   6       11.45        9.56     19.68 o 
  -8   1   6       14.80        0.17      7.04 o 
  -7   1   6       23.38       17.60      5.36 o 
  -6   1   6       58.18       43.18      4.52 o 
  -5   1   6      162.68      161.07      6.28 o 
  -4   1   6       54.80       54.15      5.62 o 
  -3   1   6      605.09      586.57     14.66 o 
  -2   1   6       11.96       12.48      2.61 o 
  -1   1   6     1536.38     1377.93     16.63 o 
   0   1   6      967.19      842.15     11.63 o 
   1   1   6       50.95       33.29      2.94 o 
   2   1   6      112.83      107.89      4.44 o 
   3   1   6       52.99       91.00      6.32 o 
   4   1   6      115.29      115.69      7.28 o 
   5   1   6      207.06      179.69      9.91 o 
   6   1   6      197.38      190.55     11.28 o 
   7   1   6        9.58       -0.57      4.14 o 
   8   1   6        5.54       19.48      5.70 o 
   9   1   6      128.09      125.47     14.15 o 
 -10   2   6       23.71       19.53      8.32 o 
  -9   2   6       54.97       80.51     12.21 o 
  -8   2   6       55.21       63.47     10.68 o 
  -7   2   6      131.13      121.04     11.66 o 
  -6   2   6       76.58       47.62      5.02 o 
  -5   2   6       39.26       59.42      4.78 o 
  -4   2   6      718.67      740.58     16.89 o 
  -3   2   6      828.06      829.95     14.78 o 
  -2   2   6      156.56      169.24      6.33 o 
  -1   2   6        0.55        5.19      1.88 o 
   0   2   6     1668.78     2062.90     21.15 o 
   1   2   6      292.12      392.31      8.88 o 
   2   2   6     3301.39     3425.96     22.83 o 
   3   2   6        3.43        5.41      2.79 o 
   4   2   6      117.28      131.65      7.73 o 
   5   2   6      460.30      471.74     17.62 o 
   6   2   6        4.86        4.83      4.45 o 
   7   2   6      358.40      363.09     15.91 o 
   8   2   6       42.46       37.17      7.03 o 
   9   2   6        2.61       -1.15      5.37 o 
 -10   3   6       11.85       21.29     10.68 o 
  -9   3   6       19.70       32.63      8.77 o 
  -8   3   6        4.97        3.43      6.57 o 
  -7   3   6       54.47       65.96     10.29 o 
  -6   3   6       44.17       48.76      3.59 o 
  -5   3   6        1.22        0.30      1.79 o 
  -4   3   6       65.38       81.85      5.15 o 
  -3   3   6       91.75      143.77      8.04 o 
  -2   3   6        1.60        8.62      2.09 o 
  -1   3   6      442.15      323.03      8.23 o 
   0   3   6      398.66      240.50      8.27 o 
   1   3   6     2012.06     1855.53     18.16 o 
   2   3   6        6.18        9.66      2.10 o 
   3   3   6      192.16      199.75      6.82 o 
   4   3   6      744.15      751.79     16.40 o 
   5   3   6      541.36      568.08     15.56 o 
   6   3   6        2.62        5.24      2.80 o 
   7   3   6       90.49       71.83      6.48 o 
   8   3   6        0.71       -4.67      4.67 o 
   9   3   6        0.05       -7.46      8.03 o 
 -10   4   6       31.54       36.39     11.83 o 
  -9   4   6       12.64        9.33      8.92 o 
  -8   4   6       14.49        3.13      7.58 o 
  -7   4   6        3.17        0.75      4.73 o 
  -6   4   6       52.77       51.79      4.54 o 
  -5   4   6      160.40      119.21      6.94 o 
  -4   4   6      848.40      769.93     17.60 o 
  -3   4   6      720.49      683.35     13.07 o 
  -2   4   6     2636.49     2578.97     45.39 o 
  -1   4   6       61.54       88.29      4.98 o 
   0   4   6      965.51     1044.75     12.62 o 
   1   4   6     1488.11     1550.71     18.25 o 
   2   4   6      230.65      217.44      7.74 o 
   3   4   6        1.91        3.25      1.47 o 
   4   4   6      252.33      262.55      7.67 o 
   5   4   6      115.18      107.16      5.12 o 
   6   4   6      241.03      227.76      9.62 o 
   7   4   6       86.63       69.21      8.00 o 
   8   4   6      177.80      206.05     12.66 o 
   9   4   6       25.63       32.73      7.69 o 
 -10   5   6       20.08       31.88     12.08 o 
  -9   5   6       41.34       28.28     13.25 o 
  -8   5   6      242.51      234.68     23.13 o 
  -7   5   6        0.55       -1.02      5.26 o 
  -6   5   6      113.98      118.82      7.20 o 
  -5   5   6      149.13      144.43      7.97 o 
  -4   5   6      448.81      414.35     12.18 o 
  -3   5   6     1159.82     1202.14     18.73 o 
  -2   5   6      698.79      796.95     14.80 o 
  -1   5   6      504.43      451.57     10.67 o 
   0   5   6      943.82      979.84     12.88 o 
   1   5   6      206.13      187.13      6.53 o 
   2   5   6        0.31       14.19      2.25 o 
   3   5   6      665.00      660.62     12.41 o 
   4   5   6      229.37      205.13      9.10 o 
   5   5   6        2.07        5.94      2.74 o 
   6   5   6      210.83      204.47     12.30 o 
   7   5   6       13.51        7.86      4.15 o 
   8   5   6       36.83       33.91      5.99 o 
   9   5   6        2.40       12.55      7.56 o 
 -10   6   6       52.27       80.27     17.24 o 
  -9   6   6        9.48       12.46      9.13 o 
  -8   6   6        0.19        2.51      7.64 o 
  -7   6   6       87.70       84.13      8.80 o 
  -6   6   6        3.77        5.62      3.01 o 
  -5   6   6      544.69      489.04     14.61 o 
  -4   6   6       40.73       53.34      5.67 o 
  -3   6   6      462.57      453.15     11.95 o 
  -2   6   6     1293.07     1424.17     20.04 o 
  -1   6   6      362.71      384.52     11.02 o 
   0   6   6       64.32       66.68      4.85 o 
   1   6   6      559.96      508.37     10.90 o 
   2   6   6       97.68       96.01     18.74 o 
   3   6   6     3158.86     3175.91     29.40 o 
   4   6   6      105.79       92.81      5.15 o 
   5   6   6       26.72       26.08      6.20 o 
   6   6   6       79.40       83.39      8.44 o 
   7   6   6        0.53       -4.45      4.45 o 
   8   6   6        7.33        4.38      6.00 o 
  -9   7   6        2.53       -1.25     15.74 o 
  -8   7   6       23.83       22.60      9.93 o 
  -7   7   6       57.88       60.38      7.80 o 
  -6   7   6      607.88      592.60     16.74 o 
  -5   7   6        3.99       10.61      3.64 o 
  -4   7   6      870.19      863.59     18.16 o 
  -3   7   6        0.91        2.39      2.84 o 
  -2   7   6     1103.37     1052.90     19.19 o 
  -1   7   6      294.09      274.75     12.16 o 
   0   7   6      200.43      160.58      6.89 o 
   1   7   6      327.10      302.12     11.31 o 
   2   7   6      163.99      183.33      9.47 o 
   3   7   6      116.44      109.18      7.01 o 
   4   7   6        1.27       -0.32      2.92 o 
   5   7   6       25.90       29.47      5.54 o 
   6   7   6      244.02      269.26     14.61 o 
   7   7   6       84.32       92.60     10.04 o 
   8   7   6        9.73       -6.55      6.80 o 
  -9   8   6       49.60       67.57     14.06 o 
  -8   8   6        0.07       14.64     15.00 o 
  -7   8   6       49.92       66.80      8.79 o 
  -6   8   6      118.22      128.49     10.69 o 
  -5   8   6      487.57      450.92     23.82 o 
  -4   8   6      251.11      270.25     11.91 o 
  -3   8   6       96.54       97.10      8.27 o 
  -2   8   6       10.25       11.36      3.35 o 
  -1   8   6       10.78       13.60      4.43 o 
   0   8   6      674.54      698.39     23.31 o 
   1   8   6       31.12       33.36      3.56 o 
   2   8   6     1071.52     1195.90     25.26 o 
   3   8   6      637.29      685.81     22.74 o 
   4   8   6       30.63       27.34      6.25 o 
   5   8   6      124.00      118.31     10.95 o 
   6   8   6        0.51       -5.36      5.36 o 
   7   8   6       66.32       57.78      8.97 o 
   8   8   6      222.82      265.94     30.52 o 
  -9   9   6       27.79       38.67     21.41 o 
  -8   9   6       22.48       21.15      9.91 o 
  -7   9   6       28.88       23.45      6.36 o 
  -6   9   6        8.42       15.94      4.93 o 
  -5   9   6      137.12      142.92     12.16 o 
  -4   9   6       15.82       21.78      4.81 o 
  -3   9   6        0.32       14.14      5.41 o 
  -2   9   6      227.10      206.52     11.62 o 
  -1   9   6       35.47       31.92      5.77 o 
   0   9   6     1420.88     1369.96     26.52 o 
   1   9   6      384.93      350.63     13.12 o 
   2   9   6        4.13        4.16      3.20 o 
   3   9   6       44.53       60.39      9.89 o 
   4   9   6      205.44      264.93     15.99 o 
   5   9   6        4.81       10.71      5.24 o 
   6   9   6        0.40       11.14      5.49 o 
   7   9   6       24.41       28.10      9.07 o 
   8   9   6        0.03        0.88      9.31 o 
  -8  10   6        4.68        5.03      9.50 o 
  -7  10   6       58.15       62.15      8.03 o 
  -6  10   6        8.74        5.09      4.81 o 
  -5  10   6       32.68       25.46      4.97 o 
  -4  10   6      269.86      216.76     11.24 o 
  -3  10   6      592.69      544.88     19.05 o 
  -2  10   6       75.15       92.06      9.91 o 
  -1  10   6       26.57       15.09      4.05 o 
   0  10   6      257.67      233.32     10.43 o 
   1  10   6        5.20       10.54      2.01 o 
   2  10   6       14.50       13.53      5.16 o 
   3  10   6        0.13       13.48      9.08 o 
   4  10   6       24.84       30.89     18.06 o 
   5  10   6       43.76       63.72      9.41 o 
   6  10   6        3.57       -5.10      5.10 o 
   7  10   6       90.95      163.76     36.78 o 
  -8  11   6        4.85       -0.46      9.12 o 
  -7  11   6       31.16       39.07      9.42 o 
  -6  11   6       74.59       72.42      7.61 o 
  -5  11   6       45.37       43.59      5.76 o 
  -4  11   6      320.70      304.22     13.17 o 
  -3  11   6      125.50      138.43     10.33 o 
  -2  11   6        8.79       -0.88      5.04 o 
  -1  11   6       19.78       20.26      3.97 o 
   0  11   6      163.91      165.79      9.97 o 
   1  11   6      173.47      157.45     13.52 o 
   2  11   6        1.35       -5.90      6.20 o 
   3  11   6        5.68       13.57      7.76 o 
   4  11   6     1341.39     1516.70     52.90 o 
   5  11   6       91.67      102.74     13.14 o 
   6  11   6       21.34       29.39      9.60 o 
   7  11   6        0.52       -7.15     37.30 o 
  -7  12   6       25.05       37.51      9.25 o 
  -6  12   6        2.55       -3.79      3.79 o 
  -5  12   6        0.07       -4.14      4.54 o 
  -4  12   6       31.17       19.12      4.49 o 
  -3  12   6      495.71      504.72     23.54 o 
  -2  12   6        0.03       -0.98      5.12 o 
  -1  12   6      102.16       96.99     10.84 o 
   0  12   6       52.81       42.70     10.07 o 
   1  12   6       51.13       59.80     11.63 o 
   2  12   6      259.69      290.54     23.71 o 
   3  12   6        6.98       31.47      9.43 o 
   4  12   6      168.27      195.84     20.78 o 
   5  12   6      213.39      259.66     18.65 o 
   6  12   6       30.09       37.51     12.16 o 
  -7  13   6        4.98        6.56      6.06 o 
  -6  13   6       10.70        0.96      7.21 o 
  -5  13   6       32.03       32.87      7.80 o 
  -4  13   6        0.00        1.01      3.39 o 
  -3  13   6      159.50      119.45     12.45 o 
  -2  13   6        4.92       -1.72      5.03 o 
  -1  13   6      111.85      104.30     14.51 o 
   0  13   6        7.93        1.04      7.32 o 
   1  13   6       65.29       65.68     12.44 o 
   2  13   6       28.97       38.38      9.78 o 
   3  13   6        2.23        9.88      8.12 o 
   4  13   6        2.64        7.42      8.21 o 
   5  13   6       48.14      119.40     17.23 o 
  -6  14   6       38.54       38.15      8.64 o 
  -5  14   6       42.02       26.65      7.64 o 
  -4  14   6        0.77       -2.87      4.60 o 
  -3  14   6        4.29        0.88      5.17 o 
  -2  14   6        3.95        7.29      7.09 o 
  -1  14   6       38.11       41.54      7.38 o 
   0  14   6       17.52        2.00      6.44 o 
   1  14   6        0.67       -3.71     23.31 o 
   2  14   6       65.01       68.01     13.21 o 
   3  14   6       39.24       37.67     10.99 o 
   4  14   6       15.64       17.96      8.81 o 
   5  14   6       33.16       47.83     11.62 o 
  -5  15   6       45.89       38.98     11.08 o 
  -4  15   6       54.80       48.81      9.59 o 
  -3  15   6        0.41       -8.85      8.85 o 
  -2  15   6       51.95       60.46     12.42 o 
  -1  15   6       62.60       39.59     10.94 o 
   0  15   6       20.01       16.57      7.72 o 
   1  15   6        3.02        0.53      6.41 o 
   2  15   6        5.75       14.96      8.27 o 
   3  15   6        5.15       14.26     11.41 o 
   4  15   6       47.31       51.65     14.61 o 
  -3  16   6        0.08        2.88      6.53 o 
  -2  16   6       15.66        7.24      6.75 o 
  -1  16   6       85.01       69.55     13.39 o 
   0  16   6        7.75       16.44      9.24 o 
   1  16   6        0.04        6.29      7.76 o 
   2  16   6        9.51       -6.37      8.18 o 
  -9   0   7       48.42       64.24     20.50 o 
  -7   0   7        6.50      -14.39     17.46 o 
  -5   0   7     1582.19     1696.93     45.33 o 
  -3   0   7      888.45      660.17     40.25 o 
  -1   0   7       97.96       94.94      6.88 o 
   1   0   7     1122.51     1236.04     23.79 o 
   3   0   7       41.34       54.62     11.33 o 
   5   0   7      336.26      306.07     20.19 o 
   7   0   7       14.66       18.36      9.42 o 
   9   0   7        1.73       30.25     15.95 o 
 -10   1   7       67.04      104.94     15.89 o 
  -9   1   7        6.69       15.45      9.66 o 
  -8   1   7      122.46      172.59     19.65 o 
  -7   1   7      496.60      463.02     28.28 o 
  -6   1   7      208.83      164.56      5.33 o 
  -5   1   7        2.45        0.41      3.29 o 
  -4   1   7        4.79       -2.23      2.98 o 
  -3   1   7       40.20       30.83      4.60 o 
  -2   1   7     1207.17     1287.27     19.22 o 
  -1   1   7     2209.08     2305.49     21.46 o 
   0   1   7       58.14       52.20      3.63 o 
   1   1   7      515.69      553.08     12.96 o 
   2   1   7     1196.39     1363.23     15.13 o 
   3   1   7      246.24      258.31     10.20 o 
   4   1   7        0.04       -3.09      3.09 o 
   5   1   7       61.00       70.58      6.43 o 
   6   1   7       73.45       62.06      7.28 o 
   7   1   7      113.51       98.68      9.46 o 
   8   1   7      103.05      104.42     12.61 o 
   9   1   7       11.91       20.02      7.70 o 
 -10   2   7       16.68       54.52     11.75 o 
  -9   2   7      121.89      153.80     18.44 o 
  -8   2   7      208.30      236.74     19.18 o 
  -7   2   7      191.49      187.97     27.70 o 
  -6   2   7       53.15       30.08      3.96 o 
  -5   2   7      853.73      868.56     19.07 o 
  -4   2   7       60.84       30.50      3.57 o 
  -3   2   7       34.98       19.03      2.98 o 
  -2   2   7      987.30     1005.49     16.48 o 
  -1   2   7      250.21      272.46     10.11 o 
   0   2   7     1829.06     2014.34     24.20 o 
   1   2   7      175.83      234.43      8.56 o 
   2   2   7       15.78       12.12      2.17 o 
   3   2   7      285.74      235.85      9.74 o 
   4   2   7        5.99       -0.34      3.15 o 
   5   2   7       26.02       21.58      5.15 o 
   6   2   7       84.25       91.89      9.05 o 
   7   2   7       35.62       36.27      9.27 o 
   8   2   7       23.15       22.13      7.54 o 
   9   2   7        0.07        0.34     11.07 o 
 -10   3   7       20.12       31.16     12.74 o 
  -9   3   7       41.02       60.78     12.26 o 
  -8   3   7       56.35       90.68     12.43 o 
  -7   3   7      158.80      220.96     19.75 o 
  -6   3   7      675.90      654.89     28.08 o 
  -5   3   7       12.01       16.17      3.19 o 
  -4   3   7        1.70        5.72      3.00 o 
  -3   3   7      311.00      234.34     13.24 o 
  -2   3   7      784.58      750.63     12.15 o 
  -1   3   7     1517.29     1594.62     31.29 o 
   0   3   7       69.58       91.99      5.44 o 
   1   3   7      370.09      374.95     10.08 o 
   2   3   7        2.79        1.54      2.27 o 
   3   3   7      171.37      165.34      8.68 o 
   4   3   7      165.75      152.41      8.71 o 
   5   3   7       51.51       54.62      5.74 o 
   6   3   7       33.01       22.32      5.21 o 
   7   3   7      225.94      253.66     17.94 o 
   8   3   7        6.91        4.79      5.60 o 
 -10   4   7        7.30       18.40     11.13 o 
  -9   4   7        1.26       -6.66      9.29 o 
  -8   4   7        1.71       -1.67     11.41 o 
  -7   4   7      216.87      238.19     35.99 o 
  -6   4   7      104.80      127.37     10.95 o 
  -5   4   7       85.05       83.73      6.44 o 
  -4   4   7        1.50        9.13      3.05 o 
  -3   4   7      458.21      493.41     12.87 o 
  -2   4   7      146.96      180.94      6.53 o 
  -1   4   7        1.55        6.33      2.26 o 
   0   4   7       74.03       56.33      3.55 o 
   1   4   7       98.86      110.47      5.78 o 
   2   4   7       53.65       38.76      4.17 o 
   3   4   7       29.62       37.22      3.24 o 
   4   4   7      361.16      383.27     10.77 o 
   5   4   7       11.44        3.61      2.38 o 
   6   4   7       45.08       32.62      5.48 o 
   7   4   7      166.31      153.77     14.41 o 
   8   4   7        9.41       -0.41      5.78 o 
  -9   5   7       66.19       85.42     16.40 o 
  -8   5   7      114.96      163.95     20.01 o 
  -7   5   7       29.39       27.44     10.52 o 
  -6   5   7      519.86      537.37     18.03 o 
  -5   5   7      154.89      137.65      8.17 o 
  -4   5   7     1961.24     1992.20     26.06 o 
  -3   5   7        2.62        9.07      2.98 o 
  -2   5   7        9.17        2.77      2.31 o 
  -1   5   7      342.67      408.27     10.77 o 
   0   5   7       19.35       26.04      3.13 o 
   1   5   7      276.11      297.43     17.46 o 
   2   5   7      297.35      293.75     11.25 o 
   3   5   7      139.59      153.33      6.94 o 
   4   5   7      354.31      414.51     12.34 o 
   5   5   7        3.01        5.69      3.67 o 
   6   5   7      109.39      118.73      9.60 o 
   7   5   7        7.75       -0.27      5.92 o 
   8   5   7        1.64       -6.21      6.21 o 
  -9   6   7        2.90        7.66     14.15 o 
  -8   6   7       92.17      113.93     17.48 o 
  -7   6   7        0.00       -7.09      7.64 o 
  -6   6   7       30.51       45.60      6.71 o 
  -5   6   7      133.23      119.40      7.88 o 
  -4   6   7     1275.58     1226.60     24.91 o 
  -3   6   7      100.28      100.81      6.28 o 
  -2   6   7        7.49       11.83      3.20 o 
  -1   6   7       28.46       32.06      4.41 o 
   0   6   7       35.35       42.84      4.04 o 
   1   6   7      108.04      103.76      6.52 o 
   2   6   7       95.12       86.98      4.85 o 
   3   6   7      406.38      399.25     12.90 o 
   4   6   7      271.22      284.64      8.26 o 
   5   6   7        8.02        6.79      3.58 o 
   6   6   7       38.06       36.30      8.44 o 
   7   6   7        2.55       -2.38      6.72 o 
   8   6   7        3.42       -7.24      9.54 o 
  -9   7   7       29.83       42.54     12.16 o 
  -8   7   7       51.78       65.42     14.53 o 
  -7   7   7        0.20       -9.18      9.18 o 
  -6   7   7        0.92        2.98      4.51 o 
  -5   7   7       70.12       51.28      4.98 o 
  -4   7   7        0.37       13.66      4.29 o 
  -3   7   7      130.84      133.90      7.85 o 
  -2   7   7        8.73        1.81      3.10 o 
  -1   7   7      139.62      172.87      8.80 o 
   0   7   7      146.96      170.23      8.10 o 
   1   7   7      440.90      460.07     12.04 o 
   2   7   7       94.51       72.20     15.46 o 
   3   7   7      200.47      202.02      9.01 o 
   4   7   7        2.80        5.03      2.85 o 
   5   7   7       88.50       91.77      9.14 o 
   6   7   7       38.96       38.15      8.21 o 
   7   7   7       47.63       47.82      9.20 o 
   8   7   7        5.23       -1.57     10.62 o 
  -9   8   7        7.23        3.74      7.93 o 
  -8   8   7        2.40       -0.44      7.04 o 
  -7   8   7       67.60       90.36     16.07 o 
  -6   8   7       77.39       95.54      9.38 o 
  -5   8   7      205.36      188.93     10.07 o 
  -4   8   7      166.86      172.57     10.15 o 
  -3   8   7       45.09       45.35      5.57 o 
  -2   8   7       27.77       25.60      4.52 o 
  -1   8   7      539.96      523.63     15.23 o 
   0   8   7       76.32      103.29      7.97 o 
   1   8   7      722.99      723.93     28.49 o 
   2   8   7       24.89       22.46      5.54 o 
   3   8   7        9.84        7.72      2.84 o 
   4   8   7       12.76        3.56      3.92 o 
   5   8   7      206.20      198.89     17.41 o 
   6   8   7       27.12       29.24      9.68 o 
   7   8   7      159.78      161.07     19.02 o 
  -8   9   7        2.14       -7.36      8.77 o 
  -7   9   7       10.90       -8.09      8.85 o 
  -6   9   7      308.04      316.63     14.73 o 
  -5   9   7        0.07        0.43      3.55 o 
  -4   9   7       65.81       41.44      5.73 o 
  -3   9   7       73.97       70.64      6.78 o 
  -2   9   7       47.89       34.39      4.99 o 
  -1   9   7      149.35      137.36      8.46 o 
   0   9   7        0.02        8.10      4.40 o 
   1   9   7       67.27       71.45      6.68 o 
   2   9   7      232.82      210.27     13.89 o 
   3   9   7       27.85       43.50     10.27 o 
   4   9   7      206.27      206.30     14.49 o 
   5   9   7        9.31        6.75      7.79 o 
   6   9   7       19.59       37.59     10.38 o 
   7   9   7        1.21        2.84      8.02 o 
  -8  10   7        4.98       -8.69     11.98 o 
  -7  10   7       12.40       12.87      6.84 o 
  -6  10   7        0.33       -3.66      3.66 o 
  -5  10   7      132.85      123.34      9.21 o 
  -4  10   7       15.26       13.55      4.56 o 
  -3  10   7       24.54       17.44      4.10 o 
  -2  10   7       10.94        6.16      5.12 o 
  -1  10   7       86.17       93.20      8.56 o 
   0  10   7       79.77       82.86      7.55 o 
   1  10   7      120.84      104.14     14.69 o 
   2  10   7       34.79       17.92      8.26 o 
   3  10   7        9.01       12.53      7.76 o 
   4  10   7        0.42        1.91      4.63 o 
   5  10   7        7.31        3.92      8.99 o 
   6  10   7       16.44       28.64     16.58 o 
   7  10   7        0.20       13.59     18.48 o 
  -7  11   7       51.18       51.30      8.18 o 
  -6  11   7        0.06        1.29      4.71 o 
  -5  11   7        1.20       -3.18      4.59 o 
  -4  11   7       39.83       26.52      4.78 o 
  -3  11   7       72.26       94.12     11.11 o 
  -2  11   7       41.31       47.90      8.50 o 
  -1  11   7       26.30       17.03      6.98 o 
   0  11   7       16.66       28.50      8.55 o 
   1  11   7       77.04       70.90     18.19 o 
   2  11   7       13.83       -3.69     17.20 o 
   3  11   7      124.13      152.84     18.56 o 
   4  11   7        5.29        8.45      7.40 o 
   5  11   7        0.16       -1.22      7.29 o 
   6  11   7       38.20       54.79     11.97 o 
  -7  12   7        0.75       -0.02      7.44 o 
  -6  12   7        0.56       -3.54      3.54 o 
  -5  12   7       34.34       40.07      5.90 o 
  -4  12   7        1.34       -0.16      4.09 o 
  -3  12   7      143.50      161.61     15.97 o 
  -2  12   7       13.65       10.58      5.78 o 
  -1  12   7        0.19       -3.95      5.05 o 
   0  12   7       25.25       11.19     14.84 o 
   1  12   7      130.16      110.98     22.81 o 
   2  12   7       68.89       67.52     13.10 o 
   3  12   7       71.64       78.76     14.48 o 
   4  12   7        8.68        3.79     17.03 o 
   5  12   7      121.14      109.86     16.44 o 
  -6  13   7        5.47       14.42      6.46 o 
  -5  13   7       30.32       39.22      7.97 o 
  -4  13   7       11.47       18.76      6.56 o 
  -3  13   7        0.23        1.76      5.09 o 
  -2  13   7      153.46      167.22     14.76 o 
  -1  13   7       65.08       66.51     12.89 o 
   0  13   7        1.52        8.47      7.58 o 
   1  13   7       48.17       60.49     12.49 o 
   2  13   7       36.40       37.99     10.73 o 
   3  13   7       49.20       62.87     15.45 o 
   4  13   7        7.17        5.07     12.43 o 
   5  13   7        9.36       32.25     10.73 o 
  -5  14   7       14.12        9.90      7.64 o 
  -4  14   7        0.09       -4.72      4.72 o 
  -3  14   7        0.79       13.41      7.23 o 
  -2  14   7      194.73      214.89     31.08 o 
  -1  14   7        5.81        4.01      6.64 o 
   0  14   7       40.43       37.78     10.85 o 
   1  14   7       22.85       23.64      9.16 o 
   2  14   7        2.12        0.27     11.67 o 
   3  14   7        5.99       27.76      9.81 o 
   4  14   7       48.51       73.97     22.82 o 
  -4  15   7        0.00       -5.86      5.86 o 
  -3  15   7       41.14       25.04     16.60 o 
  -2  15   7       39.50       34.91     12.83 o 
  -1  15   7       97.66      115.04     16.94 o 
   0  15   7        2.97        4.45     19.38 o 
   1  15   7       42.15       48.98     11.57 o 
   2  15   7        1.48        7.08      7.56 o 
   3  15   7       34.32       28.27     10.53 o 
  -2  16   7       41.40       24.16     12.71 o 
  -1  16   7        6.63       12.38     16.96 o 
   0  16   7       79.56       61.49     13.30 o 
   1  16   7      163.76      227.01     24.22 o 
 -10   0   8       14.97       40.41     17.87 o 
  -8   0   8      286.75      297.49     35.73 o 
  -6   0   8      202.44      223.03     11.16 o 
  -4   0   8        3.24        7.50      5.74 o 
  -2   0   8     1302.46     1184.77     27.16 o 
   0   0   8     1008.85     1077.11     26.11 o 
   2   0   8     1511.73     1399.40     23.58 o 
   4   0   8      256.62      278.64     23.94 o 
   6   0   8     1658.58     1879.36     53.03 o 
   8   0   8      115.31      128.22     28.66 o 
 -10   1   8        3.06       -9.05      9.05 o 
  -9   1   8      146.28      179.94     21.76 o 
  -8   1   8        2.39       10.86     10.31 o 
  -7   1   8        0.60        6.50     13.71 o 
  -6   1   8       43.25       27.34      5.33 o 
  -5   1   8      312.52      265.75      9.52 o 
  -4   1   8      180.36      163.55      9.65 o 
  -3   1   8        0.23       11.98      4.03 o 
  -2   1   8      564.66      559.84     15.67 o 
  -1   1   8     3438.41     3322.97     40.66 o 
   0   1   8        0.03        0.26      1.94 o 
   1   1   8     1704.00     1683.31     21.22 o 
   2   1   8       22.26       28.49      2.87 o 
   3   1   8      252.15      274.32     13.31 o 
   4   1   8      316.73      283.12     14.35 o 
   5   1   8       51.26       64.15      8.24 o 
   6   1   8        9.99        8.94      4.81 o 
   7   1   8      188.84      227.27     17.51 o 
   8   1   8       50.41       47.14     18.78 o 
  -9   2   8        1.65       21.11     11.38 o 
  -8   2   8       62.01       75.54     11.97 o 
  -7   2   8        1.85       -5.52      7.06 o 
  -6   2   8      141.95      101.84      9.07 o 
  -5   2   8       74.01       67.24      6.71 o 
  -4   2   8       25.99       34.94      4.46 o 
  -3   2   8     3680.94     3714.95     45.23 o 
  -2   2   8       12.44       16.21      3.86 o 
  -1   2   8       37.11       48.21      4.99 o 
   0   2   8       11.16        9.45      2.74 o 
   1   2   8       60.44       52.45      5.26 o 
   2   2   8      217.72      192.52      7.06 o 
   3   2   8      412.78      449.19     13.21 o 
   4   2   8      130.65      145.69      8.50 o 
   5   2   8      485.29      533.29     20.94 o 
   6   2   8       11.69        8.07      4.17 o 
   7   2   8       13.82       10.31      6.03 o 
   8   2   8       12.44       12.72      5.73 o 
  -9   3   8        2.81       -6.63     10.19 o 
  -8   3   8        1.30       -6.12      6.95 o 
  -7   3   8      111.63      108.81     16.35 o 
  -6   3   8       12.82       10.55      4.03 o 
  -5   3   8        8.82        3.25      2.55 o 
  -4   3   8     1964.78     1888.32     34.10 o 
  -3   3   8      383.47      356.18      9.64 o 
  -2   3   8      306.43      293.67      8.66 o 
  -1   3   8       50.66       42.21      4.58 o 
   0   3   8       20.24       22.61      3.93 o 
   1   3   8        5.82        2.88      2.75 o 
   2   3   8      176.08      207.15      8.33 o 
   3   3   8      882.73      885.25     32.26 o 
   4   3   8     2016.81     2047.61     49.28 o 
   5   3   8      824.17      915.60     26.41 o 
   6   3   8       26.41        1.88     17.61 o 
   7   3   8      100.90       91.32     11.83 o 
   8   3   8       17.83        8.54      5.40 o 
  -9   4   8        1.53        9.51     14.31 o 
  -8   4   8        4.26       -0.74      8.41 o 
  -7   4   8        0.70        8.26      9.21 o 
  -6   4   8      117.39      150.64     11.44 o 
  -5   4   8        0.61        7.86      3.04 o 
  -4   4   8      227.83      266.48      9.66 o 
  -3   4   8      383.12      389.89     12.14 o 
  -2   4   8      221.31      177.03      6.87 o 
  -1   4   8      344.51      300.03      9.33 o 
   0   4   8      952.48     1003.49     20.48 o 
   1   4   8      374.32      285.14      9.75 o 
   2   4   8      817.83      841.87     16.56 o 
   3   4   8      625.90      642.55     16.06 o 
   4   4   8      103.33      111.09      8.43 o 
   5   4   8        0.01       -1.36      5.41 o 
   6   4   8       43.18       47.81      9.03 o 
   7   4   8       16.52       21.83     11.44 o 
   8   4   8      100.10      104.14     11.88 o 
  -9   5   8       10.14        3.76      8.73 o 
  -8   5   8      243.36      250.01     25.71 o 
  -7   5   8       71.79       99.27     15.99 o 
  -6   5   8        4.94        8.74      4.45 o 
  -5   5   8      302.11      281.08     10.71 o 
  -4   5   8       91.09       64.51      5.20 o 
  -3   5   8      676.25      690.65     16.12 o 
  -2   5   8      252.97      251.53      8.52 o 
  -1   5   8      382.15      293.68      9.72 o 
   0   5   8       11.44       12.49      3.40 o 
   1   5   8      112.24       89.58      6.49 o 
   2   5   8      324.89      310.07     12.69 o 
   3   5   8      396.84      445.52     33.12 o 
   4   5   8      345.63      278.21     25.22 o 
   5   5   8      137.20      180.95     15.55 o 
   6   5   8       43.30       35.61      8.41 o 
   7   5   8       42.14       58.31     10.35 o 
   8   5   8       48.06       54.30     10.34 o 
  -9   6   8        1.45       20.09     11.14 o 
  -8   6   8        3.64      -17.15     22.10 o 
  -7   6   8        1.26        3.91      7.39 o 
  -6   6   8       25.76       31.82      5.28 o 
  -5   6   8      538.41      558.55     17.06 o 
  -4   6   8        3.61        1.13      3.40 o 
  -3   6   8        5.60        2.92      3.13 o 
  -2   6   8        0.15        2.53      3.71 o 
  -1   6   8      222.33      185.11      9.12 o 
   0   6   8      257.60      229.93      8.15 o 
   1   6   8      261.42      261.85     10.58 o 
   2   6   8       12.85       11.45      3.35 o 
   3   6   8      646.89      612.95     41.49 o 
   4   6   8        0.08        2.95      5.56 o 
   5   6   8      372.86      388.87     22.37 o 
   6   6   8       35.30       60.88     10.04 o 
   7   6   8        4.10        5.01      6.41 o 
  -9   7   8        5.93       -3.33     15.09 o 
  -8   7   8       47.78       50.22     12.78 o 
  -7   7   8       17.66       10.86      7.51 o 
  -6   7   8        6.13       10.81      4.53 o 
  -5   7   8      309.48      388.31     14.62 o 
  -4   7   8       15.59       16.97      4.12 o 
  -3   7   8       56.07       44.22      5.25 o 
  -2   7   8      752.39      685.38     21.46 o 
  -1   7   8       26.88       41.73      4.98 o 
   0   7   8       44.96       35.97      5.30 o 
   1   7   8       30.68       42.64      3.86 o 
   2   7   8      499.16      399.79     21.45 o 
   3   7   8       15.30       19.61      6.92 o 
   4   7   8        1.36        5.02      5.22 o 
   5   7   8       56.35       50.48      9.50 o 
   6   7   8       82.55       92.12     12.45 o 
   7   7   8        5.13        3.13      6.39 o 
  -8   8   8        2.91        8.82      8.61 o 
  -7   8   8       36.01        4.90      8.36 o 
  -6   8   8        8.16        4.21      3.72 o 
  -5   8   8      195.56      192.36     10.58 o 
  -4   8   8        2.82       12.49      4.04 o 
  -3   8   8      150.16      125.59      8.98 o 
  -2   8   8       84.20       70.21      9.63 o 
  -1   8   8      152.85      149.59      8.65 o 
   0   8   8      204.47      210.98      9.50 o 
   1   8   8      270.39      323.75     17.49 o 
   2   8   8       78.59       89.85     13.89 o 
   3   8   8       31.52       41.14      8.16 o 
   4   8   8        1.58       15.54      7.03 o 
   5   8   8      257.42      296.68     20.42 o 
   6   8   8        3.45       -6.71      6.71 o 
   7   8   8       50.06       48.50     29.84 o 
  -8   9   8      107.45      202.31     25.65 o 
  -7   9   8        0.02       -4.85      4.85 o 
  -6   9   8       28.78       38.86      5.62 o 
  -5   9   8       30.83       37.55      5.30 o 
  -4   9   8       70.32       75.85      8.48 o 
  -3   9   8      243.68      229.47     19.05 o 
  -2   9   8      279.46      236.56     16.21 o 
  -1   9   8       45.55       36.48      5.09 o 
   0   9   8      247.03      282.94     17.45 o 
   1   9   8        2.34        1.54      6.99 o 
   2   9   8       90.00       88.66     13.76 o 
   3   9   8       94.77       67.66     12.87 o 
   4   9   8      301.86      398.27     28.97 o 
   5   9   8        0.97      -10.77     15.46 o 
   6   9   8        2.62       10.14     10.19 o 
  -7  10   8        0.27       -7.53      7.53 o 
  -6  10   8       37.11       46.14      6.27 o 
  -5  10   8        0.03        4.40      3.68 o 
  -4  10   8      123.09      132.46      9.82 o 
  -3  10   8      197.74      239.83     17.01 o 
  -2  10   8        4.89        1.45      4.72 o 
  -1  10   8      166.97      123.33     12.03 o 
   0  10   8       40.70       44.70      8.08 o 
   1  10   8      264.22      274.93     23.45 o 
   2  10   8       22.98        8.15     17.75 o 
   3  10   8      129.09      129.25     17.27 o 
   4  10   8       39.78       66.50     13.96 o 
   5  10   8       22.47        9.82      8.80 o 
   6  10   8        5.63        8.52      8.73 o 
  -7  11   8        2.37       -2.96      6.83 o 
  -6  11   8       17.28       12.81      5.78 o 
  -5  11   8        8.67       12.38      5.88 o 
  -4  11   8      101.87       82.07      7.91 o 
  -3  11   8        9.35       14.22      5.88 o 
  -2  11   8        1.21        1.19      6.76 o 
  -1  11   8       96.98      114.47     12.22 o 
   0  11   8       86.07      112.38     15.98 o 
   1  11   8      111.60      103.42     15.21 o 
   2  11   8       23.23       19.95      9.02 o 
   3  11   8        0.01        4.92      7.23 o 
   4  11   8      143.46      203.84     22.01 o 
   5  11   8        3.11       -0.04     31.29 o 
  -6  12   8       63.80       56.32      8.00 o 
  -5  12   8        0.03        3.83      4.10 o 
  -4  12   8       43.24       34.87      7.86 o 
  -3  12   8      153.08      156.22     14.57 o 
  -2  12   8       35.65       32.51      8.32 o 
  -1  12   8       14.88       15.47      6.15 o 
   0  12   8       29.75       22.13      8.42 o 
   1  12   8       38.16       47.94     11.61 o 
   2  12   8      249.65      299.75     26.41 o 
   3  12   8        7.59       40.95     15.46 o 
   4  12   8        4.86       -0.37     16.90 o 
   5  12   8        2.69       -0.04      6.98 o 
  -5  13   8       25.48       39.71      8.57 o 
  -4  13   8       23.61       18.14      7.29 o 
  -3  13   8       11.60       20.03      6.84 o 
  -2  13   8       41.37       40.34      8.35 o 
  -1  13   8       86.06       97.77     15.38 o 
   0  13   8       14.14       20.10      8.67 o 
   1  13   8       44.72       51.55     14.93 o 
   2  13   8      162.48      212.38     25.32 o 
   3  13   8       37.08       47.93     15.53 o 
   4  13   8        0.03        6.02      9.73 o 
  -4  14   8        3.83       20.49      8.46 o 
  -3  14   8      254.96      233.01     18.75 o 
  -2  14   8        5.88       14.47      6.63 o 
  -1  14   8        7.78      -10.98     19.86 o 
   0  14   8        6.98       -8.35      8.35 o 
   1  14   8        9.62       32.25     25.03 o 
   2  14   8       69.25       82.07     15.41 o 
   3  14   8       53.17       98.76     33.14 o 
  -2  15   8      119.29      129.06     19.21 o 
  -1  15   8       24.86       35.54     10.92 o 
   0  15   8        0.25       17.94      8.08 o 
   1  15   8        4.05       38.38     11.78 o 
  -9   0   9        3.87      -12.21     13.09 o 
  -7   0   9       15.04      -14.45     14.45 o 
  -5   0   9      494.44      472.21     20.80 o 
  -3   0   9      833.27      754.64     30.74 o 
  -1   0   9     1307.18     1269.89     67.05 o 
   1   0   9        0.11        5.28      4.17 o 
   3   0   9      161.00      172.45     20.64 o 
   5   0   9     1715.55     1731.79     62.80 o 
   7   0   9        3.17       -7.73     12.89 o 
  -9   1   9       10.46        5.13     11.99 o 
  -8   1   9       33.24       35.80     11.80 o 
  -7   1   9      197.21      174.88     18.44 o 
  -6   1   9      222.63      222.05     10.02 o 
  -5   1   9        3.90        4.38      3.77 o 
  -4   1   9      222.22      254.76     12.04 o 
  -3   1   9      302.67      312.06     12.61 o 
  -2   1   9     1820.46     1823.22     25.63 o 
  -1   1   9      256.45      268.84     11.02 o 
   0   1   9        0.08        2.35      1.62 o 
   1   1   9      491.88      456.04     12.93 o 
   2   1   9      613.79      644.81     13.08 o 
   3   1   9      170.36      149.17     10.75 o 
   4   1   9       25.04       21.87      5.57 o 
   5   1   9        2.31       13.37      5.40 o 
   6   1   9      343.47      337.06     21.25 o 
   7   1   9        2.03        8.82      8.79 o 
  -9   2   9        0.53        2.35      8.02 o 
  -8   2   9      139.64      165.06     16.82 o 
  -7   2   9      166.83      156.23     15.71 o 
  -6   2   9       57.76       54.90      5.92 o 
  -5   2   9      115.73      119.92      8.12 o 
  -4   2   9       16.77        9.65      3.47 o 
  -3   2   9      735.32      732.70     18.45 o 
  -2   2   9       34.68       59.98      7.56 o 
  -1   2   9        2.83       -1.78      3.69 o 
   0   2   9     2496.40     2475.45     51.89 o 
   1   2   9       27.85       19.30      4.01 o 
   2   2   9      548.81      493.63     13.73 o 
   3   2   9       22.80       17.25      3.88 o 
   4   2   9        0.33       -3.27      4.37 o 
   5   2   9      105.17       92.66      9.97 o 
   6   2   9       80.29       87.88     13.67 o 
   7   2   9        1.00       -3.03      8.67 o 
  -9   3   9       12.52       30.26     11.99 o 
  -8   3   9        8.41       21.58     11.48 o 
  -7   3   9      175.59      193.31     21.59 o 
  -6   3   9       22.62        6.69      4.37 o 
  -5   3   9        9.75       13.76      4.18 o 
  -4   3   9       45.87       58.66      5.55 o 
  -3   3   9      700.43      702.16     23.50 o 
  -2   3   9      243.03      256.37     10.89 o 
  -1   3   9        1.70        3.76      3.95 o 
   0   3   9       25.66       45.75      4.52 o 
   1   3   9      799.97      731.84     26.94 o 
   2   3   9       75.74       63.45      4.24 o 
   3   3   9       15.78        2.87      4.53 o 
   4   3   9       99.29       80.94      8.78 o 
   5   3   9        2.68        2.45      6.76 o 
   6   3   9       33.39       20.53      7.05 o 
   7   3   9      158.27      137.21     13.28 o 
  -9   4   9        3.17       13.61     10.06 o 
  -8   4   9       20.76        4.77      8.63 o 
  -7   4   9       95.69      137.16     19.01 o 
  -6   4   9        0.27        1.87      3.68 o 
  -5   4   9      122.59      105.37      8.24 o 
  -4   4   9      161.69      190.02      9.45 o 
  -3   4   9      314.46      267.90     15.93 o 
  -2   4   9       19.21        8.67      3.33 o 
  -1   4   9     1437.69     1501.31     25.97 o 
   0   4   9      606.11      642.88     17.59 o 
   1   4   9      132.94      155.34      7.85 o 
   2   4   9       94.75       84.59      5.59 o 
   3   4   9      103.29      101.84      8.69 o 
   4   4   9      183.97      186.29     11.28 o 
   5   4   9        3.76        0.54      5.44 o 
   6   4   9        0.48       -4.68      5.98 o 
   7   4   9      177.48      229.11     19.06 o 
  -8   5   9       38.49       42.95     12.76 o 
  -7   5   9       31.09       39.79      8.04 o 
  -6   5   9        0.13        1.10      3.12 o 
  -5   5   9      104.50      100.93      8.63 o 
  -4   5   9      431.45      435.37     15.44 o 
  -3   5   9        6.05        5.38      3.30 o 
  -2   5   9      256.32      242.44      9.69 o 
  -1   5   9       31.86       42.95      6.11 o 
   0   5   9      323.29      299.50     12.34 o 
   1   5   9       25.74       19.73      4.11 o 
   2   5   9       89.49       62.85      9.69 o 
   3   5   9       20.71       23.46      7.22 o 
   4   5   9      105.88       93.34     11.76 o 
   5   5   9        7.52        5.83      7.25 o 
   6   5   9      118.96      106.38     13.37 o 
   7   5   9        2.93       -6.60      6.60 o 
  -8   6   9        0.50        5.11     12.21 o 
  -7   6   9       63.30       69.92      9.50 o 
  -6   6   9       24.73       28.84      5.02 o 
  -5   6   9       36.25       32.63      5.35 o 
  -4   6   9      164.73      156.49      9.71 o 
  -3   6   9       17.22        0.91      3.26 o 
  -2   6   9       67.10       64.18      6.94 o 
  -1   6   9      502.64      446.88     13.98 o 
   0   6   9      114.75      128.28      8.33 o 
   1   6   9      226.97      217.85     10.37 o 
   2   6   9        4.49        2.91      4.66 o 
   3   6   9      188.27      194.02     15.85 o 
   4   6   9       98.31       94.31     11.77 o 
   5   6   9       14.88       13.20      7.05 o 
   6   6   9       15.49       -2.36      5.97 o 
  -8   7   9        5.79       -8.66      8.66 o 
  -7   7   9        5.28       11.42      5.49 o 
  -6   7   9        2.16       -0.27      4.05 o 
  -5   7   9      111.67      106.58      8.38 o 
  -4   7   9       11.67       -0.31      3.83 o 
  -3   7   9       43.55       37.27      5.81 o 
  -2   7   9        3.99        5.56      5.10 o 
  -1   7   9        1.34        6.02      5.47 o 
   0   7   9       53.26       46.89      7.83 o 
   1   7   9       36.50       31.72      5.46 o 
   2   7   9        0.01       11.06      5.84 o 
   3   7   9       38.20       36.07      8.18 o 
   4   7   9       24.20       37.49      8.56 o 
   5   7   9       37.26       40.18      9.88 o 
   6   7   9       34.25       21.31      7.48 o 
  -8   8   9        0.19       -8.66      8.66 o 
  -7   8   9       27.45       26.52      6.88 o 
  -6   8   9       71.57       73.64      7.49 o 
  -5   8   9       20.08        8.78      5.31 o 
  -4   8   9        5.21        1.98      3.66 o 
  -3   8   9        0.54        2.38      5.22 o 
  -2   8   9       52.80       63.68      9.79 o 
  -1   8   9       60.09       48.85      7.85 o 
   0   8   9        0.01       -2.72      5.01 o 
   1   8   9        0.28        0.64      4.39 o 
   2   8   9       30.73       34.93     10.42 o 
   3   8   9       66.50       64.11      9.99 o 
   4   8   9       52.71       40.17      9.14 o 
   5   8   9       12.37        5.06      6.43 o 
   6   8   9       10.47      -12.40     12.40 o 
  -7   9   9       21.74       14.84      5.59 o 
  -6   9   9       35.69       48.46      6.38 o 
  -5   9   9        2.03       -4.81      4.81 o 
  -4   9   9       26.81       33.51      5.20 o 
  -3   9   9      350.98      351.83     20.73 o 
  -2   9   9      103.29      104.14     11.78 o 
  -1   9   9        1.12       -4.87      4.92 o 
   0   9   9        4.50       -2.99      4.43 o 
   1   9   9       33.43       26.61      9.75 o 
   2   9   9       22.21       21.40     23.29 o 
   3   9   9       57.93       55.82     15.86 o 
   4   9   9       22.41       12.66      8.26 o 
   5   9   9        7.68        9.30     14.74 o 
  -7  10   9        0.02       -6.12      6.12 o 
  -6  10   9       49.02       53.21      7.57 o 
  -5  10   9        9.01        8.43      3.79 o 
  -4  10   9        3.49        4.85      4.18 o 
  -3  10   9        1.41        0.04      5.04 o 
  -2  10   9       29.24       14.06      7.87 o 
  -1  10   9        2.53       -5.03      5.03 o 
   0  10   9      175.98      140.02     13.62 o 
   1  10   9        3.63        6.69      7.48 o 
   2  10   9        0.25       -5.49      8.16 o 
   3  10   9        6.35       -1.27      7.27 o 
   4  10   9        3.66       -0.02      7.42 o 
   5  10   9        6.14        5.12      9.31 o 
  -6  11   9       12.21        6.16      4.55 o 
  -5  11   9        3.36        9.10      4.75 o 
  -4  11   9        2.25       -5.14      5.14 o 
  -3  11   9       19.30       38.05      8.45 o 
  -2  11   9       31.76       26.83      7.39 o 
  -1  11   9        3.22        0.86      6.73 o 
   0  11   9        4.80       13.38     11.95 o 
   1  11   9       57.40       52.28     12.67 o 
   2  11   9       83.25       83.06     15.44 o 
   3  11   9        2.42       12.98      9.64 o 
   4  11   9        0.70      -10.08     10.08 o 
  -5  12   9      187.36      196.38     11.98 o 
  -4  12   9       32.67       24.12      7.45 o 
  -3  12   9        6.75       -2.13      9.11 o 
  -2  12   9        5.96        0.22      5.77 o 
  -1  12   9       10.27       16.24      6.03 o 
   0  12   9      114.34      146.87     19.09 o 
   1  12   9       18.77       28.75     10.81 o 
   2  12   9        0.10       -9.17      9.17 o 
   3  12   9       16.57        6.15      8.44 o 
  -4  13   9        0.01       -7.10      7.10 o 
  -3  13   9       10.63        7.29      6.49 o 
  -2  13   9       69.12       64.71     10.59 o 
  -1  13   9        5.96       -0.29      6.94 o 
   0  13   9        6.12       -5.15      7.51 o 
   1  13   9       15.46       33.46     10.23 o 
   2  13   9      160.98      176.70     22.26 o 
  -2  14   9       26.74       38.99      8.97 o 
  -1  14   9       12.27       18.38     10.14 o 
   0  14   9       10.01        2.60      8.28 o 
   1  14   9        0.16       12.02     31.38 o 
  -8   0  10        4.24       12.94     18.17 o 
  -6   0  10      287.03      293.85     23.51 o 
  -4   0  10        5.46       -8.90      8.94 o 
  -2   0  10     4761.50     4615.81    109.37 o 
   0   0  10      139.69      126.61     12.75 o 
   2   0  10      565.56      544.87     21.75 o 
   4   0  10       54.78       47.12     11.99 o 
   6   0  10      798.55      940.99     71.27 o 
  -8   1  10       16.84        9.17      5.03 o 
  -7   1  10        0.79        4.60      5.42 o 
  -6   1  10        8.97       11.50      6.43 o 
  -5   1  10       33.27       48.42      6.54 o 
  -4   1  10      115.96      111.26      9.22 o 
  -3   1  10        2.93        4.04      3.09 o 
  -2   1  10      258.33      294.55     13.37 o 
  -1   1  10     1203.73     1327.18     34.78 o 
   0   1  10       16.15       17.16      4.36 o 
   1   1  10      475.57      530.56     16.15 o 
   2   1  10       34.09       18.93      4.46 o 
   3   1  10      161.55      143.71     14.35 o 
   4   1  10      143.81      176.01     18.17 o 
   5   1  10      221.95      266.90     22.39 o 
   6   1  10        0.64        0.04     10.02 o 
  -8   2  10       24.56       29.77      6.88 o 
  -7   2  10      103.09      104.08     10.23 o 
  -6   2  10      325.57      325.40     15.81 o 
  -5   2  10        7.77       -1.54      3.48 o 
  -4   2  10       36.22       44.58      6.35 o 
  -3   2  10      194.18      196.04     10.37 o 
  -2   2  10        6.84       16.78      5.23 o 
  -1   2  10      177.14      150.00      9.15 o 
   0   2  10       76.15       65.21      7.53 o 
   1   2  10        0.16        4.78      2.99 o 
   2   2  10       29.76       34.36      3.74 o 
   3   2  10      363.65      362.34     18.93 o 
   4   2  10       99.47       93.83     10.39 o 
   5   2  10       33.15       43.08      9.84 o 
   6   2  10       22.07       24.11      7.84 o 
  -8   3  10        0.02        8.51      7.99 o 
  -7   3  10       27.49       36.15      7.74 o 
  -6   3  10       44.58       45.10      7.81 o 
  -5   3  10       12.37       16.80      4.30 o 
  -4   3  10      883.15      946.17     23.14 o 
  -3   3  10      250.19      272.61     10.25 o 
  -2   3  10        6.95        8.77      3.56 o 
  -1   3  10      248.26      273.62     12.25 o 
   0   3  10      178.88      177.33      8.68 o 
   1   3  10       54.77       38.99      3.93 o 
   2   3  10       56.53       62.44      5.00 o 
   3   3  10       34.30       28.95      6.70 o 
   4   3  10      312.22      351.28     47.07 o 
   5   3  10        1.07       15.91      7.96 o 
   6   3  10      243.32      202.26     17.71 o 
  -8   4  10       93.49      137.61     16.26 o 
  -7   4  10       27.53       23.73      6.64 o 
  -6   4  10        3.81        9.72      5.43 o 
  -5   4  10        0.37       -3.98      3.98 o 
  -4   4  10       48.45       71.77      7.23 o 
  -3   4  10        1.92       13.73      4.41 o 
  -2   4  10       93.01      102.98      7.63 o 
  -1   4  10      644.07      630.87     17.65 o 
   0   4  10      735.80      752.67     28.19 o 
   1   4  10      409.00      429.48     17.26 o 
   2   4  10       47.84       39.91      5.06 o 
   3   4  10      272.47      242.14     13.82 o 
   4   4  10        0.21        6.47      5.92 o 
   5   4  10        3.74        0.32      6.08 o 
   6   4  10        3.27       18.13     10.09 o 
  -8   5  10       43.83       35.75      8.38 o 
  -7   5  10       65.65      103.45     11.86 o 
  -6   5  10       18.19       12.91      6.01 o 
  -5   5  10      123.51      145.52      9.93 o 
  -4   5  10       15.41       10.12      4.06 o 
  -3   5  10      110.94      108.06      8.97 o 
  -2   5  10        0.04        1.56      3.09 o 
  -1   5  10       19.30       24.21      4.60 o 
   0   5  10       18.56       26.63      5.44 o 
   1   5  10      459.83      518.48     19.38 o 
   2   5  10       88.07       68.65     11.91 o 
   3   5  10      178.13      199.09     16.68 o 
   4   5  10        0.36        3.13      5.77 o 
   5   5  10        1.21       -0.99      6.26 o 
   6   5  10       34.23       43.74      9.83 o 
  -7   6  10       31.84       19.89      7.46 o 
  -6   6  10       38.19       39.70      6.87 o 
  -5   6  10      183.44      223.68     12.08 o 
  -4   6  10       44.53       68.26      8.44 o 
  -3   6  10      294.70      343.23     17.34 o 
  -2   6  10        0.06       -0.42      4.33 o 
  -1   6  10      220.27      203.02     12.23 o 
   0   6  10        0.42        5.70      3.99 o 
   1   6  10        0.62       -6.84      6.92 o 
   2   6  10       16.10       14.44      6.84 o 
   3   6  10        4.01        5.21      6.15 o 
   4   6  10       22.70       15.67     10.81 o 
   5   6  10      272.49      289.39     21.38 o 
   6   6  10       13.40       24.14      9.24 o 
  -7   7  10       18.38       43.28      9.70 o 
  -6   7  10        1.63        5.81      4.86 o 
  -5   7  10        5.66       11.57      4.42 o 
  -4   7  10      190.93      203.40     11.41 o 
  -3   7  10       13.25       14.27      6.09 o 
  -2   7  10      190.50      232.70     21.99 o 
  -1   7  10       25.77       42.23      8.05 o 
   0   7  10        4.51       -2.85      3.63 o 
   1   7  10        3.02       -1.69      4.01 o 
   2   7  10      141.42      179.34     16.02 o 
   3   7  10        7.76        6.21      5.71 o 
   4   7  10      189.29      186.05     17.11 o 
   5   7  10        2.57       15.14      7.96 o 
  -7   8  10       85.06       92.63     11.43 o 
  -6   8  10        0.20        0.65      4.80 o 
  -5   8  10       17.92       17.71      5.05 o 
  -4   8  10        7.11       11.73      4.22 o 
  -3   8  10      167.28      146.12     12.03 o 
  -2   8  10       96.45      135.21     13.68 o 
  -1   8  10       44.82       37.72      8.09 o 
   0   8  10       39.29       39.07      8.07 o 
   1   8  10      260.29      304.91     18.92 o 
   2   8  10        7.73        6.55      6.08 o 
   3   8  10        0.14        0.46      5.84 o 
   4   8  10       20.62       32.24      8.81 o 
   5   8  10      186.33      227.73     19.60 o 
  -6   9  10        0.55        4.63      5.41 o 
  -5   9  10       10.74        7.44      6.48 o 
  -4   9  10      282.43      293.69     17.31 o 
  -3   9  10       13.49        2.42      5.05 o 
  -2   9  10       83.80      100.44     12.07 o 
  -1   9  10       98.36      106.71     12.46 o 
   0   9  10      181.04      167.18     14.93 o 
   1   9  10        0.28       10.56      7.83 o 
   2   9  10       19.95       16.27     15.01 o 
   3   9  10       32.39       30.50     13.29 o 
   4   9  10       39.65       61.46     22.47 o 
  -6  10  10       21.66        7.81      5.23 o 
  -5  10  10       22.35       20.09      5.02 o 
  -4  10  10       11.29       15.45      5.52 o 
  -3  10  10       52.22       75.07     13.70 o 
  -2  10  10        3.63        7.93      5.06 o 
  -1  10  10       57.94       60.66     13.91 o 
   0  10  10        0.02        2.07      7.86 o 
   1  10  10       68.14      109.69     17.58 o 
   2  10  10       10.31        9.00     10.33 o 
   3  10  10      283.43      352.24     29.93 o 
   4  10  10       48.90       80.71     15.75 o 
  -5  11  10       54.93       44.37      7.18 o 
  -4  11  10      138.81      160.10     15.66 o 
  -3  11  10        2.92       -3.02      7.76 o 
  -2  11  10        4.24       -6.18      6.18 o 
  -1  11  10        0.01       -1.76      4.90 o 
   0  11  10       66.73       85.32     15.53 o 
   1  11  10       23.92       11.97      8.51 o 
   2  11  10        1.10        4.29      8.02 o 
   3  11  10      109.71      153.23     21.28 o 
  -4  12  10       19.55       49.89     11.39 o 
  -3  12  10       14.43       10.71      6.28 o 
  -2  12  10      217.06      223.38     18.55 o 
  -1  12  10       21.67       38.42      8.85 o 
   0  12  10        2.76       12.80      9.56 o 
   1  12  10        5.46        2.16      8.54 o 
   2  12  10        0.78        7.03     21.20 o 
  -1  13  10       98.68      164.36     21.23 o 
   0  13  10        9.94       13.21      8.08 o 
  -7   0  11       13.45       32.94     10.28 o 
  -5   0  11      110.25      113.29     11.46 o 
  -3   0  11      507.30      522.92     24.39 o 
  -1   0  11       51.55       28.79      7.61 o 
   1   0  11       23.78       17.23      5.46 o 
   3   0  11      116.36      135.44     20.75 o 
   5   0  11      251.48      268.34     38.28 o 
  -7   1  11       18.08       13.74      6.24 o 
  -6   1  11      138.84      127.42     10.60 o 
  -5   1  11       80.43       83.87      7.53 o 
  -4   1  11        0.64        2.09      4.90 o 
  -3   1  11       31.86       33.80      6.87 o 
  -2   1  11       26.13       15.88      4.39 o 
  -1   1  11      118.18      102.58     10.86 o 
   0   1  11      481.69      507.11     18.22 o 
   1   1  11      168.40      158.21      9.71 o 
   2   1  11      234.87      235.45     19.44 o 
   3   1  11       57.24       44.29      8.53 o 
   4   1  11      176.32      154.60     19.73 o 
   5   1  11        0.62       -6.45      7.98 o 
  -7   2  11       83.96      106.32     11.89 o 
  -6   2  11       21.92       27.67      6.74 o 
  -5   2  11       33.20       31.88      5.99 o 
  -4   2  11        2.23        4.61      3.81 o 
  -3   2  11       14.65        7.14      4.63 o 
  -2   2  11        6.25       14.94      6.64 o 
  -1   2  11       30.58       24.27      7.85 o 
   0   2  11      240.20      270.41     16.23 o 
   1   2  11        0.25        0.00      5.25 o 
   2   2  11      477.97      512.65     23.62 o 
   3   2  11       94.40      101.25     11.00 o 
   4   2  11       30.68       28.90     14.77 o 
   5   2  11       61.44       52.99     14.99 o 
  -7   3  11        8.68       18.18      6.86 o 
  -6   3  11        7.65        2.74      7.27 o 
  -5   3  11        1.24        3.32      3.99 o 
  -4   3  11       41.84       36.85      5.55 o 
  -3   3  11        8.62       -3.91      3.91 o 
  -2   3  11      317.09      340.38     14.39 o 
  -1   3  11      475.33      447.74     18.78 o 
   0   3  11      227.62      219.81     12.84 o 
   1   3  11       53.79       52.70      5.66 o 
   2   3  11        0.15       -1.32      4.97 o 
   3   3  11        2.22       -0.76      6.03 o 
   4   3  11        3.32        5.40      7.08 o 
   5   3  11        3.19        2.52      6.93 o 
  -7   4  11       30.33       38.18      8.35 o 
  -6   4  11       91.43      115.64     11.85 o 
  -5   4  11       49.39       46.84      6.37 o 
  -4   4  11        1.68       -4.86      5.11 o 
  -3   4  11       14.83       10.46      4.56 o 
  -2   4  11       74.28       77.82      8.51 o 
  -1   4  11      936.53     1006.62     23.14 o 
   0   4  11      276.40      261.99     14.77 o 
   1   4  11       43.01       32.64      6.96 o 
   2   4  11       26.96       11.46      5.64 o 
   3   4  11      109.30      148.81     15.78 o 
   4   4  11       13.28        7.21      6.75 o 
   5   4  11       78.40       80.36     12.07 o 
  -7   5  11       52.02       63.60      9.87 o 
  -6   5  11       11.74       34.31      7.64 o 
  -5   5  11       41.97       30.11      6.26 o 
  -4   5  11       39.48       32.09      5.35 o 
  -3   5  11        7.50       10.15      4.61 o 
  -2   5  11       50.89       55.12      7.90 o 
  -1   5  11       28.18       26.54      5.04 o 
   0   5  11      148.05      139.75     14.94 o 
   1   5  11      365.35      356.52     16.98 o 
   2   5  11        4.39        0.59      5.89 o 
   3   5  11        6.04        3.12      6.61 o 
   4   5  11       57.08       55.28     10.73 o 
   5   5  11       46.72       32.25      9.30 o 
  -7   6  11        4.65       20.44      7.11 o 
  -6   6  11      144.62      182.79     13.47 o 
  -5   6  11        0.18        3.55      5.91 o 
  -4   6  11        2.82        0.81      4.37 o 
  -3   6  11        0.67       -0.55      4.73 o 
  -2   6  11      118.24      102.54     10.00 o 
  -1   6  11      100.13      107.54     10.06 o 
   0   6  11      333.92      344.05     17.09 o 
   1   6  11        3.18        2.08      3.74 o 
   2   6  11       73.35       90.55     12.47 o 
   3   6  11       85.57       98.99     14.13 o 
   4   6  11       18.65       24.43      7.90 o 
  -6   7  11       14.27       13.80      5.42 o 
  -5   7  11        2.17       10.27      4.57 o 
  -4   7  11       51.39       62.10      8.84 o 
  -3   7  11        0.00       -5.23      5.23 o 
  -2   7  11       17.50        8.03      4.67 o 
  -1   7  11       13.63       10.63      5.52 o 
   0   7  11       40.47       59.11      7.83 o 
   1   7  11      687.90      765.68     25.41 o 
   2   7  11        0.07       -3.66      6.43 o 
   3   7  11        0.26        5.17      6.35 o 
   4   7  11       53.41       55.13     10.79 o 
  -6   8  11       81.22       83.90      9.79 o 
  -5   8  11       43.18       47.05      6.45 o 
  -4   8  11       38.26       33.82      7.58 o 
  -3   8  11       29.21       19.21      6.17 o 
  -2   8  11       12.74       13.97      5.18 o 
  -1   8  11       89.60       95.10     12.01 o 
   0   8  11       40.29       48.83      9.03 o 
   1   8  11       75.33       69.59     15.13 o 
   2   8  11       99.47       98.67     14.94 o 
   3   8  11      103.35       98.28     14.10 o 
  -5   9  11       59.68       88.86      8.46 o 
  -4   9  11      105.10       86.48     10.80 o 
  -3   9  11      149.73      147.60     12.91 o 
  -2   9  11       51.60       47.85      9.56 o 
  -1   9  11       67.28       38.12     11.77 o 
   0   9  11        1.18        9.44      7.99 o 
   1   9  11       24.10       31.65     11.94 o 
   2   9  11       23.72       15.70     10.42 o 
   3   9  11        0.51       -5.00      8.88 o 
  -4  10  11       85.44       96.54     10.99 o 
  -3  10  11       72.97       58.17      8.81 o 
  -2  10  11        0.03       -6.75     10.65 o 
  -1  10  11       87.40      103.71     13.46 o 
   0  10  11      150.95      194.32     16.96 o 
   1  10  11        7.75       12.05      9.11 o 
   2  10  11       74.28       83.92     16.01 o 
  -3  11  11        2.37       30.29      8.33 o 
  -2  11  11       25.03       30.83      8.21 o 
  -1  11  11      127.38      112.44     13.83 o 
   0  11  11       14.18       32.32     24.46 o 
   1  11  11        9.92       11.51      8.71 o 
  -6   0  12        2.88        1.64      7.02 o 
  -4   0  12        9.22        2.40     11.22 o 
  -2   0  12      397.38      407.37     27.53 o 
   0   0  12       14.00        5.83      4.80 o 
   2   0  12      228.85      183.94     25.69 o 
   4   0  12        0.47       -5.91     11.81 o 
  -6   1  12       11.94        7.63      7.19 o 
  -5   1  12      122.75      132.31     12.74 o 
  -4   1  12       65.48       69.27      9.45 o 
  -3   1  12        7.85       -8.45     22.22 o 
  -2   1  12        0.97       -2.49      6.98 o 
  -1   1  12        2.72       -2.11      4.10 o 
   0   1  12        1.29       -0.03      3.20 o 
   1   1  12      252.66      249.47     21.73 o 
   2   1  12       42.59       34.24      7.76 o 
   3   1  12        0.09       -7.98      7.98 o 
   4   1  12        5.82        7.48      8.85 o 
  -6   2  12       11.84       12.67      5.67 o 
  -5   2  12       17.20       23.81      6.86 o 
  -4   2  12        5.28       -4.10      6.95 o 
  -3   2  12        7.41        7.06      4.91 o 
  -2   2  12        7.64        0.95      6.61 o 
  -1   2  12      116.59      108.06     11.97 o 
   0   2  12       74.31       86.28      7.58 o 
   1   2  12       83.80       48.72      8.83 o 
   2   2  12       61.96       45.15     10.02 o 
   3   2  12       18.32       13.89      8.94 o 
   4   2  12       71.45       51.66     21.62 o 
  -6   3  12        0.00        1.40      5.77 o 
  -5   3  12      118.95      113.16     11.95 o 
  -4   3  12       19.05       19.16      7.22 o 
  -3   3  12       17.38       17.71     11.72 o 
  -2   3  12       18.42        3.42      4.72 o 
  -1   3  12      723.81      677.27     24.00 o 
   0   3  12       41.74       34.17      7.77 o 
   1   3  12        8.62        8.25      7.61 o 
   2   3  12       16.92       18.30      8.57 o 
   3   3  12      142.73      171.72     25.46 o 
   4   3  12       73.64       53.59     10.91 o 
  -6   4  12        2.58        5.76      6.15 o 
  -5   4  12        1.31        8.19      5.06 o 
  -4   4  12        7.64        6.41      5.76 o 
  -3   4  12       16.69       27.09      7.15 o 
  -2   4  12        4.13       -2.41      5.48 o 
  -1   4  12       97.61       94.52     12.17 o 
   0   4  12      408.50      434.53     19.65 o 
   1   4  12        0.37       -6.57      6.57 o 
   2   4  12      122.93       92.52     13.23 o 
   3   4  12       29.93       27.01     11.83 o 
   4   4  12        9.54       -7.22      7.22 o 
  -6   5  12      148.91      149.26     14.05 o 
  -5   5  12       36.76       26.32      5.69 o 
  -4   5  12       42.89       48.10     12.15 o 
  -3   5  12       33.34       33.12     15.26 o 
  -2   5  12       14.18       15.22      6.60 o 
  -1   5  12       12.35        0.15      7.86 o 
   0   5  12        5.14        2.91      7.08 o 
   1   5  12       52.36       62.06     10.98 o 
   2   5  12      107.09      110.69     14.43 o 
   3   5  12      110.57      100.56     13.75 o 
  -5   6  12       18.55        8.73      5.05 o 
  -4   6  12       13.95       14.50      6.89 o 
  -3   6  12      315.09      306.30     21.67 o 
  -2   6  12       69.55       70.48     10.92 o 
  -1   6  12        7.46       -9.80      9.80 o 
   0   6  12        6.10       21.56      7.58 o 
   1   6  12      168.93      146.39     15.68 o 
   2   6  12       12.99        5.39      7.96 o 
   3   6  12        1.81       -3.49      6.36 o 
  -5   7  12        0.52       14.33      6.30 o 
  -4   7  12       78.36       85.08     16.33 o 
  -3   7  12      100.74      105.13     13.82 o 
  -2   7  12      100.51      109.76     16.27 o 
  -1   7  12       20.98        9.83      6.80 o 
   0   7  12      493.91      447.03     28.22 o 
   1   7  12       25.99       29.83     22.70 o 
   2   7  12      280.56      278.36     21.37 o 
  -4   8  12       25.94        7.44      6.85 o 
  -3   8  12      151.44      161.92     16.62 o 
  -2   8  12       50.18       43.82      9.76 o 
  -1   8  12        6.25       22.56      8.36 o 
   0   8  12       20.07       20.05      9.48 o 
   1   8  12       28.72       33.22     12.53 o 
   2   8  12       29.79        6.48     21.62 o 
  -3   9  12       64.75       75.28     13.72 o 
  -2   9  12        3.06       -5.21      6.17 o 
  -1   9  12       34.23        9.31     16.80 o 
   0   9  12       10.27       20.44      6.94 o 
  -5   0  13        5.88       14.46      9.37 o 
  -3   0  13        9.63       -2.76      7.27 o 
  -1   0  13        3.78       -2.68      5.31 o 
   1   0  13        2.57        2.20      9.22 o 
  -5   1  13       97.25      144.09     16.48 o 
  -4   1  13        9.26       -5.54      5.54 o 
  -3   1  13       18.58       11.66      5.62 o 
  -2   1  13        0.62       -1.20      4.64 o 
  -1   1  13       90.84      104.84     12.09 o 
   0   1  13       19.20       33.34     10.04 o 
   1   1  13       29.52       20.07      7.18 o 
   2   1  13       14.96       16.98      9.89 o 
  -5   2  13       85.70       55.17     13.63 o 
  -4   2  13       18.26       11.66      7.20 o 
  -3   2  13       73.40       75.23     11.61 o 
  -2   2  13       38.92       27.68      6.38 o 
  -1   2  13        0.26       15.40      7.28 o 
   0   2  13       58.86       85.63     19.12 o 
   1   2  13       38.76       40.65      9.15 o 
   2   2  13       59.40       49.35     12.29 o 
  -4   3  13      130.05      171.50     17.10 o 
  -3   3  13       25.84       22.47     10.61 o 
  -2   3  13      138.22      145.16     15.24 o 
  -1   3  13       11.69       27.61      8.30 o 
   0   3  13       38.10       32.71     11.40 o 
   1   3  13       23.79       28.31     12.33 o 
   2   3  13       23.31       10.30     10.70 o 
  -4   4  13       43.67       58.43     10.94 o 
  -3   4  13      127.73      135.65     15.12 o 
  -2   4  13      123.60      136.70     14.79 o 
  -1   4  13       19.66       21.16      6.93 o 
   0   4  13        2.65       -3.64     10.23 o 
   1   4  13       10.77      -10.75     10.75 o 
   2   4  13        0.42        9.22     10.71 o 
  -4   5  13      110.71      155.78     16.41 o 
  -3   5  13       15.45       16.44     11.61 o 
  -2   5  13       57.95       52.72     10.02 o 
  -1   5  13       79.26       80.51     12.03 o 
   0   5  13       28.59       36.86     12.78 o 
   1   5  13      110.15       86.51     16.05 o 
  -3   6  13       11.13       13.90      6.90 o 
  -2   6  13      149.27      168.77     16.75 o 
  -1   6  13        2.56        5.63      8.58 o 
   0   6  13      527.49      533.24     38.39 o 
                                                 
